# Supplementary material for: Epilithic Microbial Community Functionality in Deep Oligotrophic Continental Bedrock
Source: Front Microbiol. 2022 Mar 1;13:826048. doi: 10.3389/fmicb.2022.826048 (PMC8921683; doi:10.3389/fmicb.2022.826048)
Supplement: Supplementary Table 2 — Bacterial (A) and fungal community (B) ASV counts across samples. [file Table_1.XLSX]

## Sheet: Suppl Table2A. Bacterial ASVs %
OTU/ASV	G1C	MSC1neg	MSC1A	MS1B	MSS1AW	MSS1BW	MSS1CW	G1CW	MSC1AW	MSC1BW	MSC1CW	G2AW	G2BW	G2CW	MSC2neg	MSC2BW	MSC2CW	G2A	G2B	G2C	MSC2A	MSC2B	MSS1neg	MSC2C	MSS2AW	MSS2BCW	MSS2A	MSS2C	MSS1C	G1A	G1B	MS1C	G1AW	G1BW	G2neg	MSC2AW	MSS2neg	MSS2BW	MSS2B	MSS1A	MSS1B	G1neg	cMSS1neg	cMSS1A	cMSS1B	cMSS1C	cG1neg	cG1A	cG1B
ASV_1	0.261644	0.3	0.627593	0.670561	0.523881	0.444043	0.394103	0.207343	0.553398	0.416283	0.187547	0.366566	0.275132	0.339119	0.428571	0.605065	0.573913	0.391326	0.270315	0.386767	0.813887	0.807018	0	0.685154	0.359276	0.0773286	0.233766	0.166141	0.200873	0.536742	0.378151	0.603448	0.364135	0.150728	0.0148515	0.662791	0.228604	0.295337	0.148148	0.455013	0.372253	0.444444	0.0703125	0.212362	0.151852	0.0712934	0.0973123	0.213667	0.298866
ASV_10	0.0556092	0	0	0	0.0141791	0	0.000601685	0	0	0	0.00525131	0	0	0	0	0.00377155	0	0.0209552	0.00995025	0.014255	0	0	0	0	0.010279	0	0.092603	0	0.0523717	0.0123985	0.0504202	0.0258621	0.00704777	0.00623701	0	0	0	0	0.00205761	0.00314196	0.0357143	0	0	0.0110375	0.00740741	0.00757098	0.00370714	0.0163619	0.0253502
ASV_106	0.00175423	0	0	0	0	0	0	0	0	0	0	0	0	0	0	0	0	0	0	0	0	0	0	0	0	0	0	0	0	0.000587972	0	0	0	0	0	0	0	0	0	0	0	0	0	0	0	0	0	0	0
ASV_107	0	0	0	0	0	0	0	0	0	0	0	0	0	0	0	0	0	0	0	0	0	0	0	0	0	0	0	0	0	0	0	0	0	0	0	0	0	0	0	0	0	0	0	0	0	0	0.0611677	0	0
ASV_108	0.00105254	0	0	0	0	0	0	0	0	0	0	0	0	0	0	0	0	0	0	0	0	0	0	0	0	0	0	0	0	0.0006391	0	0	0.00156617	0	0	0	0	0	0	0	0	0	0	0	0	0	0	0	0
ASV_109	0	0	0	0	0	0	0	0	0	0	0	0	0	0	0	0	0	0	0	0	0	0	0	0	0	0	0	0	0	0.000818048	0	0	0	0	0	0	0	0	0	0	0	0	0	0	0	0	0	0	0
ASV_11	0.0621875	0	0	0.00363448	0	0	0	0	0	0	0.00862716	0	0	0	0	0.0177802	0.0202899	0.0194932	0.0149254	0.0317375	0	0.0643275	0	0.00398539	0.00538424	0	0	0.00210305	0.00103365	0.0158752	0	0	0	0.027027	0	0	0	0.00414508	0	0	0	0	0	0.0136865	0	0	0	0	0
ASV_110	0	0	0	0	0	0	0	0	0	0	0	0	0	0	0	0	0	0	0	0	0	0	0	0	0	0	0	0	0	0	0	0	0	0	0.10231	0	0	0	0	0	0	0	0	0	0	0	0	0	0
ASV_115	0.00052627	0	0	0	0	0	0	0	0	0	0	0	0	0	0	0	0	0	0	0	0	0	0	0	0	0	0.00169396	0	0.0041346	0	0	0	0	0	0	0	0	0	0	0	0	0	0	0	0	0	0	0	0
ASV_117	0	0	0	0	0	0	0	0	0	0	0	0	0	0	0	0	0	0	0	0	0	0	0	0	0	0	0	0	0	0.000715792	0	0	0	0	0	0	0	0	0	0	0	0	0	0	0	0	0	0	0
ASV_118	0	0	0	0	0	0	0	0	0	0	0	0	0	0	0	0	0	0	0	0	0	0	0	0	0	0	0	0	0	0	0	0	0	0	0	0	0	0	0	0	0.0769231	0	0	0	0	0	0	0	0
ASV_119	0	0	0	0	0	0	0	0	0	0	0	0	0	0	0	0	0	0	0	0	0	0	0	0	0	0	0	0	0	0	0	0	0	0	0	0	0	0	0	0	0	0	0.0613839	0	0	0	0	0	0
ASV_12	0	0	0	0.0124611	0	0	0	0	0	0.190476	0.394224	0	0	0	0	0	0	0	0	0	0	0	0	0	0	0	0	0	0	0	0	0	0	0	0	0	0	0	0	0	0	0	0.0245536	0	0.0015873	0	0	0.00769971	0.00933956
ASV_120	0.00052627	0	0	0	0	0	0	0	0	0	0	0	0	0	0	0	0	0	0	0.000268962	0	0	0	0	0	0	0	0	0	0.000345114	0.0168067	0	0	0	0	0	0	0	0	0.00514139	0	0	0	0	0	0	0	0	0
ASV_122	0	0	0	0	0	0	0	0	0	0	0	0	0	0	0	0	0	0	0	0	0	0	0	0	0	0	0	0	0.0025267	0.000396242	0	0	0	0	0	0	0	0	0	0	0	0	0	0	0	0	0	0	0
ASV_123	0	0	0	0	0	0	0	0	0	0	0	0	0	0	0	0	0	0	0	0	0	0	0	0	0	0	0	0	0	0	0	0	0	0	0	0	0	0	0	0	0.0384615	0	0	0	0.0126984	0	0	0	0
ASV_125	0	0	0	0	0	0	0	0	0	0	0	0	0	0	0	0	0	0	0	0	0	0	0	0	0	0	0	0.0126183	0	0	0	0	0	0	0	0	0	0	0	0	0	0	0	0	0	0.0164038	0	0	0
ASV_128	0	0	0	0	0	0	0	0	0	0	0	0	0	0	0	0	0	0	0	0	0	0	0	0	0	0	0	0	0	0.000587972	0	0	0	0	0	0	0	0	0	0	0	0	0	0	0	0	0	0	0
ASV_129	0	0	0	0	0	0	0	0	0	0	0	0	0	0	0	0	0	0	0	0	0	0	0	0	0	0	0	0	0	0.000498498	0	0	0	0	0	0	0	0	0	0	0	0	0	0	0	0	0	0	0.00466978
ASV_130	0.00394702	0	0	0	0	0	0	0	0	0	0	0	0	0	0	0	0	0	0	0	0	0	0	0	0	0	0	0	0	0	0	0	0	0	0	0	0	0	0	0	0	0	0	0	0	0	0	0	0
ASV_131	0	0	0	0	0	0	0	0	0	0	0.00375094	0	0	0	0	0.00215517	0	0	0	0	0	0	0	0	0.00293686	0	0	0	0	0	0	0	0	0	0	0	0	0	0	0	0	0	0	0	0	0	0	0	0
ASV_133	0	0	0	0	0	0	0	0	0	0	0	0	0	0	0	0	0	0	0	0	0	0	0	0	0	0	0	0	0	0	0	0	0	0	0	0	0	0	0	0	0	0	0	0	0	0	0	0	0
ASV_134	0	0	0	0	0	0	0	0	0	0	0	0	0	0	0	0	0	0	0	0	0	0	0	0	0	0	0	0	0	0	0	0	0	0.0426195	0	0	0	0	0	0	0	0	0	0	0	0	0	0	0
ASV_137	0	0	0	0	0	0	0	0	0	0	0	0	0	0	0	0	0	0	0	0	0	0	0	0	0	0	0	0	0	0.000498498	0	0	0	0	0	0	0	0	0	0	0	0	0	0	0	0	0	0	0
ASV_138	0	0	0	0	0	0	0	0	0	0	0	0	0	0	0	0	0	0	0	0	0	0	0	0	0	0	0	0	0	0	0	0	0	0	0.0643564	0	0	0	0	0	0	0	0	0	0	0	0	0	0
ASV_139	0	0	0	0	0	0	0	0	0	0	0	0	0	0	0	0	0	0	0	0	0	0	0	0	0	0	0	0	0	0	0	0	0	0	0.0643564	0	0	0	0	0	0	0	0	0	0	0	0	0	0
ASV_14	0.0351724	0	0.00103734	0	0	0	0	0.00647948	0	0	0.00487622	0.00503525	0	0.0173565	0	0.00107759	0.00434783	0.0346004	0.0281924	0.0457235	0	0.00584795	0	0	0.00244738	0	0.0101637	0	0.0004594	0.0102767	0	0	0.00861394	0.0218295	0	0	0	0	0	0	0	0	0	0	0	0	0	0.00481232	0.0166778
ASV_140	0.000701693	0	0	0	0	0	0	0	0	0	0	0	0	0	0	0	0	0	0	0	0	0	0	0	0	0	0	0	0	0.00038346	0	0	0	0	0	0	0	0	0	0	0	0	0	0	0	0	0	0	0
ASV_141	0	0	0	0	0	0	0	0	0	0	0	0	0	0	0	0	0	0	0	0	0	0	0	0	0	0	0	0	0	0.000485716	0	0	0	0	0	0	0	0	0	0	0	0	0	0	0	0	0	0	0
ASV_143	0	0	0	0.00908619	0	0	0	0	0	0	0	0	0	0	0	0	0	0	0	0	0	0	0	0	0	0	0	0	0	0	0	0	0	0	0	0	0	0	0	0	0	0	0	0	0	0	0	0	0
ASV_144	0.00175423	0	0	0	0	0	0	0	0	0	0	0	0	0	0	0	0	0	0	0	0	0	0	0	0	0	0	0	0	0.00019173	0	0	0	0	0	0	0	0	0	0	0	0	0	0	0	0	0	0	0
ASV_145	0	0	0	0	0	0	0	0	0	0	0	0	0	0	0	0	0	0	0	0	0	0	0	0	0	0	0	0	0	0.00044737	0	0	0	0	0	0	0	0	0	0	0	0	0	0	0	0	0	0	0
ASV_146	0	0	0	0	0	0	0	0	0	0	0	0	0	0	0	0	0	0	0	0	0	0	0	0	0	0	0	0	0	0	0	0	0	0	0	0	0	0	0	0	0	0	0	0	0	0	0.0324374	0	0
ASV_148	0	0	0	0	0	0	0	0	0	0	0	0	0	0	0	0	0	0	0	0	0	0	0	0	0	0	0	0	0	0	0	0	0	0	0	0	0	0	0	0	0	0	0	0	0	0	0.0315107	0	0
ASV_151	0	0	0	0	0	0	0	0	0	0	0	0	0	0	0	0	0	0	0	0	0	0	0	0	0	0	0	0	0	0	0	0	0	0	0	0	0	0	0	0	0	0	0	0	0	0.0208202	0	0	0
ASV_154	0.00271906	0	0	0	0	0	0	0	0	0	0	0	0	0	0	0	0	0	0	0	0	0	0	0	0	0	0	0	0	0	0	0	0	0	0	0	0	0	0	0	0	0	0	0	0	0	0	0	0
ASV_155	0	0	0	0	0	0	0	0	0	0	0	0	0	0	0	0	0	0	0	0	0.00982879	0	0	0	0	0	0	0	0	0	0	0	0	0	0	0	0	0	0	0	0	0	0	0	0	0	0	0	0
ASV_157	0	0	0	0	0	0	0	0	0	0	0	0	0	0	0	0	0	0	0	0	0	0	0	0	0	0	0	0	0	0.000396242	0	0	0	0	0	0	0	0	0	0	0	0	0	0	0	0	0	0	0
ASV_158	0	0	0	0	0	0	0	0	0	0	0	0	0	0	0	0	0	0	0	0	0	0	0	0	0	0	0	0	0	0	0	0	0	0	0	0	0	0	0	0.00885461	0	0	0	0	0	0	0	0	0
ASV_16	0.0131567	0	0	0.00155763	0	0.182912	0	0.0647948	0	0.0015361	0.0135034	0.0060423	0.0132275	0.0226969	0	0.00700431	0	0.0199805	0.0281924	0.0199032	0	0	0	0	0.0283896	0	0.00169396	0	0	0.0058925	0.0588235	0	0.0203602	0.037422	0	0	0	0	0	0.00457012	0.0398352	0	0	0	0	0	0	0	0
ASV_160	0	0	0	0	0	0	0	0	0	0	0	0	0	0	0	0	0	0	0	0	0	0	0	0	0	0	0	0	0	0	0	0	0	0	0	0	0	0	0	0	0	0	0	0	0	0	0	0	0
ASV_161	0	0	0	0	0	0	0	0	0	0	0	0	0	0	0	0	0	0	0	0	0	0	0	0	0	0	0	0	0	0	0	0	0	0	0	0	0	0	0	0	0	0	0.0323661	0	0	0	0	0	0
ASV_162	0	0	0	0	0	0	0	0	0	0	0	0	0	0	0	0	0	0	0	0	0	0	0	0	0	0	0	0	0	0	0	0	0	0	0	0	0	0	0	0	0	0	0	0	0	0	0.0268767	0	0
ASV_163	0	0	0	0	0	0	0	0	0	0	0	0	0	0	0	0	0	0	0	0	0	0	0	0	0	0	0	0	0	0	0	0	0	0	0	0	0	0	0	0	0	0	0	0	0	0	0	0	0
ASV_170	0	0	0	0	0	0	0	0	0	0	0	0	0	0	0	0	0	0	0	0	0	0	0	0	0	0	0	0	0	0.000345114	0	0	0	0	0	0	0	0	0	0	0	0	0	0	0	0	0	0	0
ASV_171	0	0	0	0	0	0	0	0	0	0	0	0	0	0	0	0	0	0	0	0	0	0	0	0	0	0	0	0	0	0	0	0	0	0	0	0	0	0	0	0	0	0	0	0	0	0	0.0250232	0	0
ASV_172	0	0	0	0	0	0	0	0	0	0	0	0	0	0	0	0	0	0	0	0	0	0	0	0	0	0	0	0	0	0	0	0	0	0	0	0	0	0	0	0	0	0	0	0	0	0	0.0250232	0	0
ASV_173	0	0	0	0	0	0	0	0	0	0	0	0	0	0	0	0	0	0	0	0	0	0	0	0	0	0	0	0	0	0	0	0	0	0	0	0	0	0	0	0	0	0	0	0	0	0	0.0250232	0	0
ASV_175	0	0	0	0	0	0	0	0	0	0	0	0	0	0	0	0	0	0	0	0	0	0	0	0	0	0	0	0	0	0.000332332	0	0	0	0	0	0	0	0	0	0	0	0	0	0	0	0	0	0	0
ASV_176	0.0022805	0	0	0	0	0	0	0	0	0	0	0	0	0	0	0	0	0	0	0	0	0	0	0	0	0	0	0	0	0	0	0	0	0	0	0	0	0	0	0	0	0	0	0	0	0	0	0	0
ASV_177	0	0	0	0	0	0	0	0	0	0	0	0	0	0	0	0	0	0	0	0	0	0	0	0	0	0	0	0	0	0.00031955	0	0	0	0	0	0	0	0	0	0	0	0	0	0	0	0	0	0	0
ASV_178	0	0	0	0	0	0	0	0	0	0	0	0	0	0	0	0	0	0	0	0	0	0	0	0	0	0	0	0	0	0.00031955	0	0	0	0	0	0	0	0	0	0	0	0	0	0	0	0	0	0	0
ASV_18	0.020086	0	0	0	0	0	0.00902527	0	0	0	0	0	0	0	0	0	0	0	0.00580431	0	0	0	0	0.0102956	0.0127264	0	0	0	0.00356035	0.00442257	0	0	0	0.031185	0	0	0	0.00932642	0	0.0157098	0	0	0	0.0225166	0.015873	0	0	0	0.0460307
ASV_180	0	0	0	0	0	0	0	0	0	0	0	0	0	0	0	0	0	0	0	0	0	0	0	0	0	0	0	0	0	0.000268422	0	0	0	0	0	0	0	0	0	0	0	0	0	0	0	0	0	0	0
ASV_181	0	0	0	0	0	0	0	0	0	0	0	0	0	0	0	0	0	0	0	0	0	0	0	0	0	0	0	0	0	0	0	0	0	0	0	0	0	0	0	0	0	0	0.0267857	0	0	0	0	0	0
ASV_186	0	0	0	0	0	0	0	0	0	0	0	0	0	0	0	0	0	0	0	0	0	0	0	0	0	0	0	0	0	0	0	0	0	0	0	0	0	0	0	0.00656955	0	0	0	0	0	0	0	0	0
ASV_187	0	0	0	0	0	0	0	0	0	0	0	0	0	0	0	0	0	0	0	0	0	0	0	0	0	0	0	0	0.00264155	0	0	0	0	0	0	0	0	0	0	0	0	0	0	0	0	0	0	0	0
ASV_189	0	0	0	0	0	0	0	0	0	0	0	0	0	0	0	0	0	0	0	0	0	0	0	0	0	0	0	0	0	0	0	0	0	0	0	0	0	0	0	0	0	0	0.0256696	0	0	0	0	0	0
ASV_19	0	0	0.128631	0	0	0	0	0	0	0	0	0	0	0	0	0	0.0811594	0	0	0	0	0	0	0.0946529	0.0802741	0	0.198758	0	0	0	0	0	0	0.002079	0	0	0	0	0	0	0	0	0	0	0	0	0	0	0
ASV_190	0	0	0	0	0	0	0	0	0	0	0	0	0	0	0	0	0	0	0	0	0	0	0	0	0	0	0	0	0	0	0	0	0	0	0	0	0	0	0	0	0	0	0.0256696	0	0	0	0	0	0
ASV_191	0	0	0	0	0	0	0	0	0	0	0	0	0	0	0	0	0	0	0	0	0	0	0	0	0	0	0	0	0	0	0	0	0	0	0	0	0	0	0	0	0	0	0	0	0.0121693	0	0	0	0
ASV_192	0	0	0	0	0	0	0	0	0	0	0	0	0	0	0	0	0	0	0	0	0	0	0	0	0	0	0	0	0	0	0	0	0	0	0	0	0	0	0	0	0	0	0	0	0	0	0.021316	0	0
ASV_193	0	0	0	0	0	0	0	0	0	0	0	0	0	0	0	0	0	0	0	0	0	0	0	0	0	0	0	0	0	0	0	0	0	0	0	0	0	0	0	0	0	0	0	0	0	0	0	0	0
ASV_194	0	0	0	0	0	0	0	0	0	0	0	0	0	0	0	0	0	0	0	0	0	0	0	0	0	0	0	0	0	0	0	0	0	0	0	0	0	0	0	0	0	0	0	0	0	0	0	0	0
ASV_198	0	0	0	0	0	0	0	0	0	0	0	0	0	0	0	0	0	0	0	0	0	0	0	0	0	0	0	0	0	0	0	0	0	0	0	0	0	0	0	0.00628392	0	0	0	0	0	0	0	0	0
ASV_199	0	0	0	0	0	0	0	0	0	0	0	0	0	0	0	0	0	0	0	0	0	0	0	0	0	0	0	0	0	0	0	0	0	0	0	0	0	0	0	0	0	0	0.0245536	0	0	0	0	0	0
ASV_2	0.120954	0.1	0.0145228	0.0158359	0.164925	0.194946	0.31769	0.352052	0	0.0168971	0.0363841	0.399799	0.465608	0.383178	0	0.0344828	0.0521739	0.227096	0.343284	0.229962	0.0180723	0.0584795	0	0.011624	0.131669	0.0333919	0.217956	0.0715037	0.0791317	0.239062	0.109244	0.112069	0.317933	0.195426	0.0330033	0	0.649775	0.100518	0.0946502	0.239931	0.182692	0	0.0859375	0.257837	0.280952	0.0637224	0.0704356	0.506256	0.24483
ASV_20	0	0	0.0134855	0.165109	0	0	0	0	0	0	0	0	0	0	0	0	0	0	0	0	0	0	0	0	0	0	0	0	0	1.2782e-05	0	0	0	0	0	0	0	0	0	0	0	0	0	0	0	0	0	0	0
ASV_201	0	0	0	0	0	0	0	0	0	0	0	0	0	0	0	0	0	0	0	0	0	0	0	0	0	0	0	0	0	0.000268422	0	0	0	0	0	0	0	0	0	0	0	0	0	0	0	0	0	0	0
ASV_202	0	0	0	0	0	0.00481348	0	0	0	0	0	0	0	0	0	0	0	0	0	0	0	0	0	0	0	0	0	0	0	0	0	0	0	0	0	0	0	0	0	0	0	0	0	0	0.00899471	0	0	0	0
ASV_203	0	0	0	0	0	0	0	0	0	0	0	0	0	0	0	0	0	0	0	0	0	0	0	0	0	0	0	0	0	0	0	0	0	0	0	0	0	0	0	0	0	0	0	0	0	0	0	0	0
ASV_204	0	0	0	0	0	0	0	0	0	0	0	0	0	0	0	0	0	0	0	0	0	0	0	0	0	0	0	0	0	0.00025564	0	0	0	0	0	0	0	0	0	0	0	0	0	0	0	0	0	0	0
ASV_205	0.00175423	0	0	0	0	0	0	0	0	0	0	0	0	0	0	0	0	0	0	0	0	0	0	0	0	0	0	0	0	0	0	0	0	0	0	0	0	0	0	0	0	0	0	0	0	0	0	0	0
ASV_206	0	0	0	0	0	0	0	0	0	0	0	0	0	0	0	0	0	0	0	0	0	0	0	0	0	0	0.0107284	0	0	0	0	0	0	0	0	0	0	0	0	0	0	0	0	0	0	0	0	0	0
ASV_207	0	0	0	0	0	0	0	0	0	0	0	0	0	0	0	0	0	0	0	0	0	0	0	0	0	0	0	0	0	0	0	0	0	0	0	0	0	0	0	0	0	0	0.0212054	0	0	0	0	0	0
ASV_209	0	0	0	0	0	0	0	0	0	0	0	0	0	0	0	0	0	0	0	0	0	0	0	0	0	0	0	0	0	0.000230076	0	0	0	0	0	0	0	0	0	0	0	0	0	0	0	0	0	0	0
ASV_210	0	0	0	0	0	0	0	0	0	0	0	0	0	0	0	0	0	0	0	0	0	0	0	0	0	0	0	0	0	0.000230076	0	0	0	0	0	0	0	0	0	0	0	0	0	0	0	0	0	0	0
ASV_211	0	0	0	0	0	0	0	0	0	0	0	0	0	0	0	0	0	0	0	0	0	0	0	0	0	0	0	0	0	0	0	0	0	0	0	0	0	0	0	0	0	0	0	0	0	0	0.0166821	0	0
ASV_213	0	0	0	0	0	0	0	0	0	0	0	0	0	0	0	0	0	0	0	0	0	0	0	0	0	0	0	0.00893796	0	0	0	0	0	0	0	0	0	0	0	0	0	0	0	0	0	0	0	0	0
ASV_214	0	0	0	0	0	0	0	0	0	0	0	0	0	0	0	0	0	0	0	0	0	0	0	0	0	0	0	0	0.00195245	0	0	0	0	0	0	0	0	0	0	0	0	0	0	0	0	0	0	0	0
ASV_216	0	0	0	0	0	0	0	0	0	0	0	0	0	0	0	0	0	0	0	0	0	0	0	0	0	0	0	0	0	0	0	0	0	0	0	0	0	0	0	0	0	0	0.0189732	0	0	0	0	0	0
ASV_217	0	0	0	0	0	0	0	0	0	0	0	0	0	0	0	0	0	0	0	0	0	0	0	0	0	0	0	0	0	0.000204512	0	0	0	0	0	0	0	0	0	0	0	0	0	0	0	0	0	0	0
ASV_218	0	0	0	0	0	0	0	0	0	0	0	0	0	0	0	0	0	0	0	0	0	0	0	0	0	0	0	0	0	0	0	0	0	0	0	0	0.018018	0	0	0	0	0	0	0	0	0	0	0	0
ASV_22	0	0	0.00311203	0	0	0	0.0300842	0	0	0	0	0	0	0.00534045	0	0	0	0	0	0	0.00507292	0	0	0	0.00489476	0.029877	0.00282326	0.0436383	0.0469737	8.9474e-05	0	0	0	0	0	0	0	0.0725389	0.0864198	0.00228506	0	0	0	0	0	0.0340694	0	0	0
ASV_220	0.000263135	0	0	0	0	0	0	0	0	0	0	0	0	0	0	0	0	0	0	0	0	0	0	0	0	0	0	0	0	0.000153384	0	0	0	0	0	0	0	0	0	0	0	0	0	0	0	0	0	0	0
ASV_221	0	0	0	0	0	0	0	0	0	0	0	0	0	0	0	0	0	0	0	0	0	0	0	0	0	0	0	0	0.00172275	0	0	0	0	0	0	0	0	0	0	0	0	0	0	0	0	0	0	0	0
ASV_222	0	0	0	0	0	0	0	0	0	0	0	0	0	0	0	0	0	0	0	0	0	0	0	0	0	0	0	0	0.00172275	0	0	0	0	0	0	0	0	0	0	0	0	0	0	0	0	0	0	0	0
ASV_224	0	0	0	0	0	0	0	0	0	0	0	0	0	0	0	0	0	0	0	0	0	0	0	0	0	0	0	0	0	0	0	0	0	0	0	0	0	0	0	0	0	0	0	0	0	0	0	0	0
ASV_225	0	0	0	0	0	0	0	0	0	0	0	0	0	0	0	0	0	0	0	0	0	0	0	0	0	0	0	0	0	0	0	0	0	0	0	0	0	0	0	0	0	0	0	0	0	0	0	0	0
ASV_228	0	0	0	0	0	0	0	0	0	0	0	0	0	0	0	0	0	0	0	0	0	0	0	0	0	0	0	0	0	0	0	0	0	0	0	0	0	0	0	0	0	0	0	0	0	0	0	0	0
ASV_229	0	0	0	0	0	0	0	0	0	0	0	0	0	0	0	0	0	0	0	0	0	0	0	0	0	0	0	0	0	0	0	0	0	0	0	0	0	0	0	0	0	0	0	0	0	0	0	0	0
ASV_23	0	0	0	0	0	0	0.0246691	0	0	0	0	0	0	0	0	0	0	0	0	0	0.0104629	0	0	0	0.00244738	0	0.00677583	0.0467928	0.0299759	0.000204512	0	0	0	0	0	0	0	0.0673575	0.0473251	0	0	0	0	0	0.00740741	0.0283912	0	0	0
ASV_234	0	0	0	0	0	0	0	0	0	0	0	0	0	0	0	0	0	0	0	0	0	0	0	0	0	0	0	0	0	0	0	0	0	0	0.0214521	0	0	0	0	0	0	0	0	0	0	0	0	0	0
ASV_235	0	0	0	0	0	0	0	0	0	0	0	0	0	0	0	0	0	0	0	0	0	0	0	0	0.00293686	0	0	0	0	0	0	0	0	0	0	0	0	0	0	0	0	0	0	0	0	0	0	0	0
ASV_237	0	0	0	0	0	0	0	0	0	0	0	0	0	0	0	0	0	0	0	0	0	0	0	0	0	0	0	0	0	0.000153384	0	0	0	0	0	0	0	0	0	0	0	0	0	0	0	0	0	0	0
ASV_238	0	0	0	0.00311526	0	0	0	0	0	0	0	0	0	0	0	0	0	0	0	0	0	0	0	0	0	0	0	0	0	0	0	0	0	0	0	0	0	0	0	0	0	0	0	0	0	0	0	0	0
ASV_239	0	0	0	0	0	0	0	0	0	0	0	0	0	0	0	0	0	0	0	0	0	0	0	0	0	0	0	0	0	0	0	0	0	0	0.019802	0	0	0	0	0	0	0	0	0	0	0	0	0	0
ASV_24	0	0	0	0	0	0	0.045728	0	0	0	0	0	0	0	0	0	0	0	0	0.000537924	0.016487	0	0	0.000996347	0	0	0	0.0436383	0.0320432	0.000549626	0	0	0	0	0	0.0813953	0	0.0549223	0.0493827	0.00199943	0	0	0	0	0.00846561	0.0233438	0	0	0
ASV_241	0	0	0	0	0	0	0	0	0	0	0	0	0	0	0	0	0	0	0	0	0	0	0	0	0	0	0	0	0	0	0	0	0	0	0	0	0	0	0	0	0	0	0	0	0	0	0.0111214	0	0
ASV_246	0	0	0	0	0	0	0	0	0	0	0	0	0	0	0	0	0	0	0	0	0	0	0	0	0	0	0	0	0.0002297	0.000115038	0	0	0	0	0	0	0	0	0	0	0	0	0	0	0	0	0	0	0
ASV_247	0	0	0	0	0	0	0	0	0	0	0	0	0	0	0	0	0	0	0	0	0	0	0	0	0	0	0	0	0	0.000140602	0	0	0	0	0	0	0	0	0	0	0	0	0	0	0	0	0	0	0
ASV_248	0	0	0.0114108	0	0	0	0	0	0	0	0	0	0	0	0	0	0	0	0	0	0	0	0	0	0	0	0	0	0	0	0	0	0	0	0	0	0	0	0	0	0	0	0	0	0	0	0	0	0
ASV_249	0	0	0	0	0	0	0	0	0	0	0	0	0	0	0	0	0	0	0	0	0	0	0	0.00365327	0	0	0	0	0	0	0	0	0	0	0	0	0	0	0	0	0	0	0	0	0	0	0	0	0
ASV_250	0	0	0	0	0	0	0	0	0	0	0	0	0	0	0	0	0	0	0	0	0	0	0	0	0	0	0	0	0	0	0	0	0	0	0	0	0	0	0	0	0.0151099	0	0	0	0	0	0	0	0
ASV_253	0	0	0	0	0	0	0	0	0	0	0	0	0	0	0	0	0	0	0	0	0	0	0	0	0	0	0	0	0	0	0	0	0	0	0	0	0	0	0	0	0	0	0	0	0	0	0	0	0
ASV_256	0	0	0	0	0	0	0	0	0	0	0	0	0	0	0	0	0	0	0	0	0	0	0	0.00332116	0	0	0	0	0	0	0	0	0	0	0	0	0	0	0	0	0	0	0	0	0	0	0	0	0
ASV_259	0	0	0	0	0	0	0	0	0	0	0	0	0	0	0	0	0	0	0	0	0	0	0	0	0	0	0	0	0	0.00012782	0	0	0	0	0	0	0	0	0	0	0	0	0	0	0	0	0	0	0
ASV_26	0.00306991	0.1	0	0	0.0149254	0.00962696	0	0	0	0	0	0	0	0	0	0.000538793	0	0.000974659	0	0	0	0.0116959	0	0	0.00293686	0.00878735	0.00282326	0.0157729	0.0043643	0.00199399	0	0	0	0	0	0	0	0.00310881	0	0	0.0357143	0	0.0133929	0.0410596	0.0322751	0.0176656	0	0.00866218	0
ASV_260	0	0	0	0	0	0	0	0	0	0	0	0	0	0	0	0	0	0	0	0	0	0	0	0	0	0	0	0	0.0011485	0	0	0	0	0	0	0	0	0	0	0	0	0	0	0	0	0	0	0	0
ASV_265	0	0	0	0	0	0	0	0	0	0	0	0.00906344	0	0	0	0	0	0	0	0	0	0	0	0	0	0	0	0	0	0	0	0	0	0	0	0	0	0	0	0	0	0	0	0	0	0	0	0	0
ASV_266	0	0	0	0	0	0	0	0	0	0	0	0	0	0	0	0	0	0	0	0	0	0	0	0	0	0	0	0.00473186	0	0	0	0	0	0	0	0	0	0	0	0	0	0	0	0	0	0	0	0	0
ASV_27	8.77116e-05	0	0.00207469	0	0	0	0.0102286	0	0	0	0	0	0	0	0	0	0	0	0	0	0.00665821	0	0	0.000664231	0.00195791	0	0	0.0131441	0.0400827	0	0	0	0	0	0	0	0	0.0414508	0.0617284	0.00914025	0	0	0	0	0	0.0744479	0	0	0
ASV_270	0	0	0	0	0	0	0	0	0	0	0	0	0	0	0	0	0	0	0	0	0	0	0	0	0	0	0	0	0	0.000115038	0	0	0	0	0	0	0	0	0	0	0	0	0	0	0	0	0	0	0
ASV_271	0	0	0	0	0	0	0	0	0	0	0.00337584	0	0	0	0	0	0	0	0	0	0	0	0	0	0	0	0	0	0	0	0	0	0	0	0	0	0	0	0	0	0	0	0	0	0	0	0	0	0
ASV_272	0	0	0	0	0	0	0	0	0	0	0	0	0	0	0	0	0	0	0	0	0	0	0	0	0	0	0	0	0	0	0	0	0	0	0.0148515	0	0	0	0	0	0	0	0	0	0	0	0	0	0
ASV_273	0	0	0	0	0	0	0	0	0	0	0	0	0	0	0	0	0	0	0	0	0	0	0	0	0	0	0	0	0	0	0	0	0	0	0	0	0	0	0	0	0	0	0.0100446	0	0	0	0	0	0
ASV_274	0	0	0	0	0	0	0	0	0	0	0	0	0	0	0	0	0	0	0	0	0	0	0	0	0	0	0	0	0	0	0	0	0	0	0	0	0	0	0	0	0	0	0.0100446	0	0	0	0	0	0
ASV_275	0	0	0	0	0.00597015	0	0	0	0	0	0	0	0	0	0	0	0	0	0	0	0	0	0	0	0	0	0	0	0	0	0	0	0	0	0	0	0	0	0	0	0	0	0	0	0	0	0	0	0
ASV_276	0	0	0	0	0	0	0	0	0	0	0	0	0	0	0	0	0	0.00389864	0	0	0	0	0	0	0	0	0	0	0	0	0	0	0	0	0	0	0	0	0	0	0	0	0	0	0	0	0	0	0
ASV_277	0	0	0	0	0	0	0	0	0	0	0	0	0	0	0	0	0	0	0	0.00215169	0	0	0	0	0	0	0	0	0	0	0	0	0	0	0	0	0	0	0	0	0	0	0	0	0	0	0	0	0
ASV_28	0.00157881	0	0	0	0	0.00962696	0	0	0	0	0	0	0	0	0	0	0.00434783	0.000974659	0	0.00107585	0	0	0	0	0	0	0	0	0.00218215	0.00198121	0	0	0.00234926	0	0	0	0	0	0	0	0.0151099	0	0.03125	0.0229581	0.0132275	0.00567823	0.0231696	0.0134745	0.0160107
ASV_280	0	0	0	0	0	0	0	0	0	0	0	0	0	0	0	0	0	0	0	0	0	0	0	0	0	0	0	0	0	0.000102256	0	0	0	0	0	0	0	0	0	0	0	0	0	0	0	0	0	0	0
ASV_281	0	0	0	0	0	0	0	0	0	0	0	0	0	0	0	0	0	0	0	0	0.00253646	0	0	0	0	0	0	0	0	0	0	0	0	0	0	0	0	0	0	0	0	0	0	0	0	0	0	0	0
ASV_282	0	0	0	0	0	0	0	0	0	0	0	0	0	0	0	0	0	0	0	0	0	0	0	0	0	0	0	0	0.000918801	0	0	0	0	0	0	0	0	0	0	0	0	0	0	0	0	0	0	0	0
ASV_284	0	0	0	0	0	0	0	0	0	0	0	0	0	0	0	0	0	0	0	0	0	0	0	0	0	0	0	0	0	0	0	0	0	0	0	0	0	0	0	0	0	0	0	0	0	0	0.00741427	0	0
ASV_285	0	0	0	0	0	0	0	0	0	0	0	0	0	0	0	0	0	0	0	0	0	0	0	0	0	0	0	0	0	0	0	0	0	0	0	0	0	0	0	0	0	0	0	0	0	0	0	0	0.00266845
ASV_288	0	0	0	0	0	0	0	0	0	0	0	0	0	0	0	0	0	0	0	0	0	0	0.538462	0	0	0	0	0	0	0	0	0	0	0	0	0	0	0	0	0	0	0	0	0	0	0	0	0	0
ASV_289	0	0	0	0	0	0	0	0	0	0	0	0	0	0	0	0	0	0	0	0	0	0	0	0	0	0	0	0	0.000803951	0	0	0	0	0	0	0	0	0	0	0	0	0	0	0	0	0	0	0	0
ASV_29	0	0	0.0114108	0.084891	0	0	0	0	0	0.00921659	0	0	0	0	0	0	0.0275362	0	0	0	0.0428028	0	0	0.00597808	0	0	0	0	0	0.000332332	0	0	0	0	0	0.0930233	0	0	0	0	0	0	0	0	0.0015873	0	0	0	0
ASV_290	0	0	0	0	0	0	0	0	0	0	0	0	0	0	0	0	0	0	0	0	0	0	0	0	0	0	0	0	0	0	0	0	0	0	0	0	0	0	0	0	0	0	0.0078125	0	0	0	0	0	0
ASV_291	0	0	0	0	0	0	0	0	0	0	0	0	0	0	0	0	0	0	0	0	0	0	0	0	0	0	0	0	0	0	0	0	0	0	0	0	0	0	0	0	0	0	0	0	0	0	0	0	0
ASV_295	0.00052627	0	0	0	0	0	0	0	0	0	0	0	0	0	0	0	0	0	0	0	0	0	0	0	0	0	0	0	0	0	0	0	0	0	0	0	0	0	0	0	0	0	0	0	0	0	0	0	0
ASV_296	0	0	0	0	0	0.00722022	0	0	0	0	0	0	0	0	0	0	0	0	0	0	0	0	0	0	0	0	0	0	0	0	0	0	0	0	0	0	0	0	0	0	0	0	0	0	0	0	0	0	0
ASV_297	0	0	0	0	0	0	0	0	0	0	0	0	0	0.00801068	0	0	0	0	0	0	0	0	0	0	0	0	0	0	0	0	0	0	0	0	0	0	0	0	0	0	0	0	0	0	0	0	0	0	0
ASV_3	0.209543	0.3	0	0.0132399	0.0164179	0.00842359	0.00180505	0.207343	0.0194175	0.0322581	0.0536384	0.0553877	0.0714286	0.0694259	0	0.0705819	0.042029	0.0916179	0.0547264	0.12426	0.0196576	0	0	0.00896712	0.000978953	0	0.0180689	0.00210305	0.0118296	0.0501438	0.218487	0	0.124511	0.205821	0.0165017	0.0813953	0	0	0	0.0488432	0.00824176	0	0.0122768	0	0.0132275	0.0201893	0.021316	0.0413859	0.0567045
ASV_300	0	0	0	0	0	0	0	0	0	0	0	0	0	0	0	0	0	0	0	0	0	0	0.461538	0	0	0	0	0	0	0	0	0	0	0	0	0	0	0	0	0	0	0	0	0	0	0	0	0	0
ASV_301	0	0	0	0	0	0	0	0	0	0	0	0	0	0	0	0	0	0	0	0	0	0	0	0	0	0	0	0	0	0	0	0	0	0	0	0	0	0	0	0	0	0	0	0.00264901	0	0	0	0	0
ASV_304	0	0	0	0	0	0	0	0	0	0	0	0	0	0	0	0	0	0	0	0	0	0	0	0	0	0	0	0	0	6.391e-05	0	0	0	0	0	0	0	0	0	0	0	0	0	0	0	0	0	0	0
ASV_305	0	0	0	0	0	0	0	0	0	0	0	0	0	0	0	0	0	0	0	0	0	0	0	0	0	0	0	0	0	6.391e-05	0	0	0	0	0	0	0	0	0	0	0	0	0	0	0	0	0	0	0
ASV_306	0	0	0	0	0	0	0	0	0	0	0	0	0	0	0	0	0	0	0	0	0	0	0	0	0	0	0	0	0	6.391e-05	0	0	0	0	0	0	0	0	0	0	0	0	0	0	0	0	0	0	0
ASV_307	0.000438558	0	0	0	0	0	0	0	0	0	0	0	0	0	0	0	0	0	0	0	0	0	0	0	0	0	0	0	0	0	0	0	0	0	0	0	0	0	0	0	0	0	0	0	0	0	0	0	0
ASV_308	0	0	0	0	0	0	0	0	0	0	0	0	0	0	0	0	0	0	0	0	0	0	0	0	0	0	0	0	0	0	0	0	0	0	0.00825083	0	0	0	0	0	0	0	0	0	0	0	0	0	0
ASV_309	0	0	0	0	0	0	0	0	0	0	0	0	0	0	0	0	0.00724638	0	0	0	0	0	0	0	0	0	0	0	0	0	0	0	0	0	0	0	0	0	0	0	0	0	0	0	0	0	0	0	0
ASV_310	0	0	0	0	0	0	0	0	0	0	0	0	0	0	0	0	0	0	0	0	0	0	0	0	0	0	0	0	0	0	0	0	0	0	0	0	0	0	0.0102881	0	0	0	0	0	0	0	0	0	0
ASV_311	0	0	0	0	0	0	0	0	0	0	0	0	0	0	0	0	0	0	0	0	0	0	0	0	0	0	0	0	0	0	0	0	0	0	0	0	0	0	0	0	0	0.555556	0	0	0	0	0	0	0
ASV_313	0	0	0	0	0	0	0	0	0	0	0	0	0	0	0	0	0	0	0	0	0	0	0	0	0	0	0	0	0	0	0	0	0	0	0	0	0	0	0	0	0	0	0	0	0	0	0.00463392	0	0
ASV_314	0	0	0	0	0	0	0	0	0	0	0	0	0	0	0	0	0	0	0	0	0	0	0	0	0	0	0	0	0	0	0	0	0	0	0	0	0	0	0	0	0	0	0	0	0	0	0	0	0
ASV_315	0	0	0	0	0	0	0	0	0	0	0	0	0	0	0	0	0	0	0	0	0	0	0	0	0	0	0	0	0	0	0	0	0	0	0	0	0	0	0	0	0	0	0	0	0	0	0	0	0
ASV_318	0	0	0	0	0	0	0	0	0	0	0	0	0	0	0	0	0	0	0	0	0	0	0	0.00132846	0	0	0	0	0	0	0	0	0	0	0	0	0	0	0	0	0	0	0	0	0	0	0	0	0
ASV_32	0.00359618	0	0	0.000778816	0	0	0	0	0	0	0	0.0020141	0	0	0	0	0	0.00243665	0	0	0	0	0	0.0156094	0	0	0	0	0	0.00201956	0	0.0172414	0.00234926	0.0519751	0	0	0	0	0	0	0	0	0	0	0	0.00820189	0	0.0221367	0.018012
ASV_320	0	0	0	0	0	0	0	0	0	0	0	0	0	0	0	0	0	0	0	0	0	0	0	0	0	0	0	0	0	5.1128e-05	0	0	0	0	0	0	0	0	0	0	0	0	0	0	0	0	0	0	0
ASV_321	0	0	0	0	0.00298507	0	0	0	0	0	0	0	0	0	0	0	0	0	0	0	0	0	0	0	0	0	0	0	0	0	0	0	0	0	0	0	0	0	0	0	0	0	0	0	0	0	0	0	0
ASV_322	0	0	0	0	0	0	0	0.00863931	0	0	0	0	0	0	0	0	0	0	0	0	0	0	0	0	0	0	0	0	0	0	0	0	0	0	0	0	0	0	0	0	0	0	0	0	0	0	0	0	0
ASV_323	0	0	0	0	0	0	0	0	0	0	0	0	0	0	0	0	0	0.00194932	0	0	0	0	0	0	0	0	0	0	0	0	0	0	0	0	0	0	0	0	0	0	0	0	0	0	0	0	0	0	0
ASV_324	0	0	0	0	0	0	0	0	0	0	0	0	0	0	0	0	0	0	0	0.00107585	0	0	0	0	0	0	0	0	0	0	0	0	0	0	0	0	0	0	0	0	0	0	0	0	0	0	0	0	0
ASV_325	0	0	0	0	0	0	0	0	0	0	0	0	0	0	0	0	0	0	0	0	0	0	0	0	0	0	0	0.00210305	0	0	0	0	0	0	0	0	0	0	0	0	0	0	0	0	0	0	0	0	0
ASV_328	0	0	0	0	0	0	0	0	0	0	0	0	0	0	0	0	0	0	0	0	0	0	0	0	0	0	0	0	0	0	0	0	0	0	0	0	0	0	0	0	0	0	0	0	0	0	0.00370714	0	0
ASV_329	0	0	0	0	0	0	0	0	0	0	0	0	0	0	0	0	0	0	0	0	0	0	0	0	0	0	0	0	0	0	0	0	0	0	0	0	0	0	0	0	0	0	0	0	0	0	0.00370714	0	0
ASV_330	0	0	0	0	0	0	0	0	0	0	0	0	0	0	0	0	0	0	0	0	0	0	0	0	0	0	0	0	0	0	0	0	0	0	0	0	0	0	0	0	0	0	0	0	0	0	0	0	0
ASV_331	0	0	0	0	0	0.00361011	0	0	0	0	0	0	0	0	0	0	0	0	0	0	0	0	0	0	0	0	0	0	0	0	0	0	0	0	0	0	0	0	0	0	0	0	0	0	0	0	0	0	0
ASV_332	0	0	0	0	0	0	0	0	0	0	0	0	0	0	0.428571	0	0	0	0	0	0	0	0	0	0	0	0	0	0	0	0	0	0	0	0	0	0	0	0	0	0	0	0	0	0	0	0	0	0
ASV_333	0	0	0	0	0	0	0	0	0	0	0	0	0	0	0	0	0	0	0	0.000806885	0	0	0	0	0	0	0	0	0	0	0	0	0	0	0	0	0	0	0	0	0	0	0	0	0	0	0	0	0
ASV_334	0	0	0	0	0	0	0	0	0	0	0	0	0	0	0	0	0	0	0	0	0	0	0	0	0	0	0.00169396	0	0	0	0	0	0	0	0	0	0	0	0	0	0	0	0	0	0	0	0	0	0
ASV_335	0	0	0	0	0	0	0	0	0	0	0	0	0	0	0	0	0	0	0	0	0	0	0	0	0	0	0.00169396	0	0	0	0	0	0	0	0	0	0	0	0	0	0	0	0	0	0	0	0	0	0
ASV_337	0	0	0	0	0	0	0	0	0	0	0	0	0	0	0	0	0	0	0	0	0	0	0	0	0	0	0	0	0	3.8346e-05	0	0	0	0	0	0	0	0	0	0	0	0	0	0	0	0	0	0	0
ASV_338	0	0	0	0	0	0	0	0	0	0	0	0	0	0	0	0	0	0	0	0	0	0	0	0	0	0	0	0	0	3.8346e-05	0	0	0	0	0	0	0	0	0	0	0	0	0	0	0	0	0	0	0
ASV_339	0	0	0	0	0	0	0	0	0	0	0	0	0	0	0	0	0	0	0	0	0	0	0	0	0	0	0	0	0	3.8346e-05	0	0	0	0	0	0	0	0	0	0	0	0	0	0	0	0	0	0	0
ASV_34	0	0	0	0	0	0	0	0	0	0.0890937	0.0656414	0	0	0	0	0	0	0	0	0	0	0	0	0	0	0	0	0	0	0	0	0.0689655	0	0	0	0	0	0	0	0	0	0	0	0	0	0	0	0	0
ASV_340	0	0	0	0	0	0	0	0	0	0	0	0	0	0	0	0	0	0	0	0	0	0	0	0	0	0	0	0	0	3.8346e-05	0	0	0	0	0	0	0	0	0	0	0	0	0	0	0	0	0	0	0
ASV_341	0	0	0	0	0	0	0	0.00647948	0	0	0	0	0	0	0	0	0	0	0	0	0	0	0	0	0	0	0	0	0	0	0	0	0	0	0	0	0	0	0	0	0	0	0	0	0	0	0	0	0
ASV_342	0	0	0	0	0	0	0	0	0	0	0.00112528	0	0	0	0	0	0	0	0	0	0	0	0	0	0	0	0	0	0	0	0	0	0	0	0	0	0	0	0	0	0	0	0	0	0	0	0	0	0
ASV_343	0	0	0	0	0	0	0	0	0	0	0	0	0	0.00400534	0	0	0	0	0	0	0	0	0	0	0	0	0	0	0	0	0	0	0	0	0	0	0	0	0	0	0	0	0	0	0	0	0	0	0
ASV_344	0	0	0	0	0	0	0	0	0	0	0	0	0	0	0	0	0.00434783	0	0	0	0	0	0	0	0	0	0	0	0	0	0	0	0	0	0	0	0	0	0	0	0	0	0	0	0	0	0	0	0
ASV_345	0	0	0	0	0	0	0	0	0	0	0	0	0	0	0	0	0	0.00146199	0	0	0	0	0	0	0	0	0	0	0	0	0	0	0	0	0	0	0	0	0	0	0	0	0	0	0	0	0	0	0
ASV_346	0	0	0	0	0	0	0	0	0	0	0	0	0	0	0	0	0	0	0.00248756	0	0	0	0	0	0	0	0	0	0	0	0	0	0	0	0	0	0	0	0	0	0	0	0	0	0	0	0	0	0
ASV_347	0	0	0	0	0	0	0	0	0	0	0	0	0	0	0	0	0	0	0	0	0	0	0	0.000996347	0	0	0	0	0	0	0	0	0	0	0	0	0	0	0	0	0	0	0	0	0	0	0	0	0
ASV_348	0	0	0	0	0	0	0	0	0	0	0	0	0	0	0	0	0	0	0	0	0	0	0	0	0	0	0	0.00157729	0	0	0	0	0	0	0	0	0	0	0	0	0	0	0	0	0	0	0	0	0
ASV_35	0	0	0	0	0	0	0	0	0	0	0	0	0	0	0	0	0	0	0	0	0	0	0	0	0	0	0	0	0	0	0	0	0	0	0	0	0	0	0	0	0	0	0.0424107	0.00441501	0	0.00630915	0.364226	0.00384986	0
ASV_350	0	0	0	0	0	0	0	0	0	0	0	0	0	0	0	0	0	0	0	0	0	0	0	0	0	0	0	0	0	0	0	0	0	0	0	0	0	0	0	0	0	0	0	0	0	0	0	0	0
ASV_351	0	0	0	0	0	0	0	0	0	0	0	0	0	0	0	0	0	0	0	0	0	0	0	0	0	0	0	0	0	0	0	0	0	0	0	0	0	0	0	0	0	0	0	0	0	0	0	0	0
ASV_352	0.000175423	0	0	0	0	0	0	0	0	0	0	0	0	0	0	0	0	0	0	0	0	0	0	0	0	0	0	0	0	0	0	0	0	0	0	0	0	0	0	0	0	0	0	0	0	0	0	0	0
ASV_353	0.000175423	0	0	0	0	0	0	0	0	0	0	0	0	0	0	0	0	0	0	0	0	0	0	0	0	0	0	0	0	0	0	0	0	0	0	0	0	0	0	0	0	0	0	0	0	0	0	0	0
ASV_354	0.000175423	0	0	0	0	0	0	0	0	0	0	0	0	0	0	0	0	0	0	0	0	0	0	0	0	0	0	0	0	0	0	0	0	0	0	0	0	0	0	0	0	0	0	0	0	0	0	0	0
ASV_355	0	0	0	0	0	0	0	0	0	0	0	0	0	0	0	0	0	0	0	0	0	0	0	0	0	0	0	0.00105152	0	0	0	0	0	0	0	0	0	0	0	0	0	0	0	0	0	0	0	0	0
ASV_356	0.000175423	0	0	0	0	0	0	0	0	0	0	0	0	0	0	0	0	0	0	0	0	0	0	0	0	0	0	0	0	0	0	0	0	0	0	0	0	0	0	0	0	0	0	0	0	0	0	0	0
ASV_357	0.000175423	0	0	0	0	0	0	0	0	0	0	0	0	0	0	0	0	0	0	0	0	0	0	0	0	0	0	0	0	0	0	0	0	0	0	0	0	0	0	0	0	0	0	0	0	0	0	0	0
ASV_358	0	0.2	0	0	0	0	0	0	0	0	0	0	0	0	0	0	0	0	0	0	0	0	0	0	0	0	0	0	0	0	0	0	0	0	0	0	0	0	0	0	0	0	0	0	0	0	0	0	0
ASV_359	0	0	0.00207469	0	0	0	0	0	0	0	0	0	0	0	0	0	0	0	0	0	0	0	0	0	0	0	0	0	0	0	0	0	0	0	0	0	0	0	0	0	0	0	0	0	0	0	0	0	0
ASV_36	0.00236821	0	0.00103734	0.00181724	0.00671642	0.00361011	0.00361011	0	0	0	0.000750188	0	0	0	0	0	0	0.00341131	0	0	0	0	0	0	0	0.0210896	0	0.0115668	0.000918801	0.00051128	0	0	0	0	0	0	0	0	0.00823045	0	0	0	0	0.0273731	0.026455	0.00946372	0.00463392	0.0134745	0.00867245
ASV_360	0	0	0	0	0.00149254	0	0	0	0	0	0	0	0	0	0	0	0	0	0	0	0	0	0	0	0	0	0	0	0	0	0	0	0	0	0	0	0	0	0	0	0	0	0	0	0	0	0	0	0
ASV_361	0	0	0	0	0	0	0	0.00431965	0	0	0	0	0	0	0	0	0	0	0	0	0	0	0	0	0	0	0	0	0	0	0	0	0	0	0	0	0	0	0	0	0	0	0	0	0	0	0	0	0
ASV_363	0	0	0	0	0	0	0	0	0	0	0	0	0	0	0	0	0	0	0	0	0	0	0	0	0	0	0	0	0	0	0	0	0	0	0	0.0232558	0	0	0	0	0	0	0	0	0	0	0	0	0
ASV_364	0	0	0	0	0	0	0	0	0	0	0	0	0	0	0	0	0	0	0.00165837	0	0	0	0	0	0	0	0	0	0	0	0	0	0	0	0	0	0	0	0	0	0	0	0	0	0	0	0	0	0
ASV_365	0	0	0	0	0	0	0	0	0	0	0	0	0	0	0	0	0	0	0	0	0	0	0	0.000664231	0	0	0	0	0	0	0	0	0	0	0	0	0	0	0	0	0	0	0	0	0	0	0	0	0
ASV_366	0	0	0	0	0	0	0	0	0	0	0	0	0	0	0	0	0	0	0	0	0	0	0	0.000664231	0	0	0	0	0	0	0	0	0	0	0	0	0	0	0	0	0	0	0	0	0	0	0	0	0
ASV_367	0	0	0	0	0	0	0	0	0	0	0	0	0	0	0	0	0	0	0	0	0	0	0	0	0	0	0	0.00105152	0	0	0	0	0	0	0	0	0	0	0	0	0	0	0	0	0	0	0	0	0
ASV_368	0	0	0	0	0	0	0	0	0	0	0	0	0	0	0	0	0	0	0	0	0	0	0	0	0	0	0	0	0	0	0	0	0	0	0	0	0	0	0	0	0.00274725	0	0	0	0	0	0	0	0
ASV_369	0	0	0	0	0	0	0	0	0	0	0	0	0	0	0	0	0	0	0	0	0	0	0	0	0	0	0	0	0.0002297	0	0	0	0	0	0	0	0	0	0	0	0	0	0	0	0	0	0	0	0
ASV_37	0	0	0	0	0	0	0	0	0	0.109063	0.142911	0	0	0	0	0	0	0	0	0	0	0	0	0	0	0	0	0	0	0	0	0	0	0	0	0	0	0	0	0	0	0	0	0	0	0	0	0	0
ASV_370	0	0	0	0	0	0	0	0	0	0	0	0	0	0	0	0	0	0	0	0	0	0	0	0	0	0	0	0	0.0002297	0	0	0	0	0	0	0	0	0	0	0	0	0	0	0	0	0	0	0	0
ASV_373	0	0	0	0	0	0	0	0	0	0	0	0	0	0	0	0	0	0	0	0	0	0	0	0	0	0	0	0	0	0	0	0	0	0	0	0	0	0	0	0	0	0	0	0	0	0.00126183	0	0	0
ASV_374	0	0	0	0	0	0	0	0	0	0	0	0	0	0	0	0	0	0	0	0	0	0	0	0	0	0	0	0	0	0	0	0	0	0	0	0	0	0	0	0	0	0	0	0	0	0	0	0	0
ASV_375	0	0	0	0	0	0	0	0	0	0	0	0	0	0	0	0	0	0	0	0	0	0	0	0	0	0	0	0	0	0	0	0	0	0	0	0	0	0	0	0	0	0	0	0	0	0	0	0	0
ASV_376	0	0	0	0	0	0	0	0	0	0	0	0	0	0	0	0	0	0	0	0	0	0	0	0	0	0	0	0	0	0	0	0	0	0	0	0	0	0	0	0	0	0	0	0	0	0	0	0	0
ASV_377	0	0	0	0	0	0	0	0	0	0	0	0	0	0	0	0	0	0	0	0	0	0	0	0	0	0	0	0	0	0	0	0	0	0	0	0	0	0	0	0	0	0	0	0	0	0	0	0	0
ASV_38	0.00815718	0	0	0	0	0	0	0	0	0	0	0	0	0	0	0	0	0	0	0	0.000634115	0	0	0	0	0	0	0	0	0.000996996	0	0	0	0.0914761	0	0	0	0	0	0	0	0	0	0	0	0	0	0	0.0220147
ASV_39	0	0	0	0	0	0	0	0	0	0	0	0	0	0	0	0.207974	0	0	0	0	0	0.0233918	0	0	0	0	0	0	0	0	0	0	0	0	0	0	0	0	0	0	0	0	0	0	0	0	0	0	0
ASV_4	0.0332427	0	0	0	0.0149254	0.0264741	0.0619735	0.0950324	0	0	0	0.0976838	0.0634921	0.11215	0	0	0	0.0584795	0.0936982	0.0672405	0	0	0	0	0.0249633	0	0.0446076	0.00578339	0.0141266	0.0645875	0	0	0.0986688	0.04158	0.0049505	0	0	0.0279793	0.0226337	0.0237075	0	0	0.0111607	0.0233996	0.0206349	0	0	0.0741097	0.0353569
ASV_41	0.00385931	0	0	0	0	0	0.00180505	0.0194384	0	0	0.00637659	0.0020141	0.0026455	0	0	0.00269397	0	0.00194932	0	0.00134481	0.000317058	0	0	0	0	0	0	0	0.00011485	0.00126542	0	0	0.0125294	0.0155925	0	0	0	0	0	0	0	0	0	0	0.0031746	0.00189274	0	0.00673725	0.0166778
ASV_44	0.00613981	0	0	0	0.00223881	0	0	0	0	0.0015361	0	0	0	0	0	0	0	0	0	0	0.000951173	0	0	0.000332116	0	0	0	0	0.00597221	0.00265866	0	0	0	0	0	0	0	0	0	0	0	0	0	0	0	0	0	0	0
ASV_48	0.000438558	0	0	0	0	0.00120337	0.00180505	0	0	0.0030722	0	0	0	0	0	0.00269397	0	0.000974659	0.00912106	0.00484131	0	0	0	0	0.00538424	0	0.00790514	0	0.00953256	0.000421806	0	0	0	0	0	0	0	0.0248705	0.0185185	0	0	0	0	0.00971302	0	0.0164038	0	0	0
ASV_5	0.0576265	0	0.00311203	0.0103842	0.217164	0.10349	0.0288809	0.00647948	0	0	0.0221305	0.0422961	0.0925926	0.0280374	0.142857	0.0118534	0.00434783	0.0882066	0.11194	0.0177515	0.00570704	0.0116959	0	0.00132846	0.0127264	0.750439	0.00169396	0.427971	0.036752	0.00288873	0.0672269	0.0344828	0	0.0426195	0.0049505	0	0.00788288	0.0134715	0.0205761	0.162811	0.177198	0	0.0680804	0.28521	0.325397	0.102208	0.0398517	0.0384986	0.132088
ASV_50	0	0	0	0	0	0	0	0	0	0	0	0	0	0	0	0	0	0	0	0	0	0	0	0	0	0	0	0	0	0	0	0	0	0	0	0	0	0	0	0	0	0	0	0.0322296	0.0227513	0.00883281	0.00741427	0.012512	0.0213476
ASV_51	0	0	0	0	0	0	0	0	0	0	0	0	0	0	0	0	0	0	0	0	0	0	0	0	0	0	0	0	0	0	0	0	0	0	0	0	0	0	0	0	0	0	0.314732	0	0	0	0	0	0
ASV_56	0	0	0	0	0	0	0	0	0	0	0	0	0	0	0	0	0	0	0	0	0	0	0	0	0.0543319	0	0.0784867	0	0	0	0	0	0	0	0	0	0	0	0	0	0	0	0	0	0	0	0	0	0
ASV_58	0.00192966	0	0	0	0	0	0	0	0	0	0	0	0	0	0	0	0	0	0	0.00457235	0	0	0	0	0	0	0.00282326	0	0.00172275	0.0019173	0	0	0	0	0	0	0	0	0	0	0	0	0	0	0	0	0	0	0
ASV_59	0	0	0	0	0	0	0	0	0	0	0	0	0	0	0	0	0	0	0	0	0	0	0	0	0.0670582	0	0.0310559	0	0	0	0	0	0	0	0	0	0	0	0	0	0	0	0	0	0	0	0	0	0
ASV_61	0.00157881	0	0	0.000259605	0	0	0.000601685	0	0	0	0	0	0	0	0	0	0.00144928	0	0	0	0	0	0	0	0	0	0	0	0.00264155	0.00157219	0	0	0	0	0	0	0	0	0	0.000856898	0	0	0	0	0	0	0	0	0
ASV_64	0	0	0	0.00415369	0	0	0	0	0	0	0.00187547	0	0	0	0	0.0172414	0.00289855	0	0	0	0.027267	0.0116959	0	0.00597808	0	0	0	0	0	8.9474e-05	0	0	0	0.0010395	0	0.0348837	0	0	0	0	0	0	0	0	0	0	0	0	0
ASV_65	0	0	0	0	0	0	0	0	0	0	0	0	0	0	0	0	0	0	0	0	0	0	0	0	0	0	0	0	0	0	0	0	0	0	0	0	0	0	0	0	0	0	0	0	0	0	0	0.00962464	0
ASV_69	0.00263135	0	0	0	0	0	0	0	0	0	0.000750188	0	0	0	0	0	0	0.00194932	0	0.00591716	0	0	0	0	0	0	0	0	0.00034455	0.00118873	0	0	0.00156617	0.0031185	0	0	0	0	0	0	0	0	0	0	0	0	0	0	0
ASV_7	0	0	0.175311	0	0	0	0.0312876	0	0.427184	0	0	0	0	0	0	0	0.155072	0	0	0	0	0	0	0.14281	0.172296	0	0	0	0.209142	0	0	0	0.00234926	0	0	0	0	0	0	0	0	0	0	0	0.0015873	0.0870662	0	0	0.000667111
ASV_71	0	0	0	0	0	0	0	0	0	0	0	0	0	0	0	0	0	0	0	0	0	0	0	0	0	0	0	0	0	0	0	0	0	0	0	0	0	0	0	0	0	0	0	0.0189845	0.0142857	0.00252366	0.00741427	0.00577478	0.00733823
ASV_72	0.00131567	0	0.00103734	0	0	0	0	0	0	0	0	0	0	0	0	0	0	0	0	0	0	0	0	0	0	0	0	0	0.0018376	0.00158497	0	0	0	0	0	0	0	0	0	0	0	0	0	0	0	0	0	0	0
ASV_76	0	0	0	0	0	0	0	0	0	0	0	0	0	0	0	0	0	0	0	0	0	0	0	0	0	0	0	0	0.0143563	0	0	0	0	0	0	0	0	0	0	0	0	0	0	0	0	0	0	0	0
ASV_77	0	0	0	0	0	0	0	0	0	0	0	0	0	0	0	0	0	0	0	0	0	0	0	0	0	0	0	0	0	0.00158497	0	0	0	0	0	0	0	0	0	0	0	0	0	0	0	0	0	0	0
ASV_79	0	0	0	0	0	0	0	0	0	0	0	0	0	0	0	0	0	0	0	0	0	0	0	0	0	0	0	0	0	0	0	0	0	0	0	0	0	0.080829	0.0884774	0	0	0	0	0	0	0	0	0	0
ASV_8	0	0	0	0	0.000746269	0	0.0354994	0	0	0	0	0	0	0	0	0	0.00434783	0	0.00414594	0	0.0120482	0	0	0	0.0132159	0.0773286	0.0293619	0.114616	0.163432	0	0	0	0	0	0.00165017	0	0	0.204145	0.341564	0.00514139	0	0	0.0491071	0.0145695	0.0142857	0.37224	0.0500463	0	0
ASV_80	0	0	0	0	0	0	0	0	0	0	0.0382596	0	0	0	0	0	0	0	0	0	0	0	0	0	0	0	0	0	0	0	0	0	0	0	0	0	0	0	0	0	0	0	0	0	0	0	0	0	0
ASV_81	0	0	0	0	0	0	0	0	0	0	0	0	0	0	0	0	0	0	0	0	0	0	0	0	0	0	0	0	0	0	0	0	0	0	0.189769	0	0	0	0	0	0	0	0	0	0	0	0	0	0
ASV_82	0.00192966	0	0	0	0	0	0	0	0	0	0	0	0	0	0	0	0	0	0	0	0	0	0	0	0	0	0	0	0.000689101	0.00104812	0	0	0	0	0	0	0	0	0	0	0	0	0	0	0	0	0	0	0
ASV_83	0.00140339	0	0	0	0	0	0	0	0	0	0.00112528	0	0	0	0	0	0	0.00146199	0	0	0	0	0	0	0	0	0	0	0	0.00102256	0	0	0.00469851	0	0	0	0	0	0	0	0	0	0	0	0	0	0	0	0
ASV_85	0.00175423	0	0	0.000778816	0	0	0.000601685	0	0	0	0	0	0	0	0	0.00269397	0	0	0	0	0.000634115	0	0	0	0	0	0	0	0.0011485	0.000677446	0	0	0.00313234	0.004158	0	0	0	0	0	0	0	0	0	0	0	0	0	0	0
ASV_86	0	0	0	0	0	0	0	0	0	0.130568	0	0	0	0	0	0	0	0	0	0	0	0	0	0	0	0	0	0	0	0	0	0.137931	0	0	0	0	0	0	0	0	0	0	0	0	0	0	0	0	0
ASV_88	0	0	0	0	0	0	0	0	0	0	0	0	0	0	0	0	0	0	0	0	0	0	0	0	0	0	0	0	0	0	0	0	0	0	0	0	0	0	0	0	0	0	0.0100446	0	0.0037037	0	0.0148285	0.000962464	0
ASV_89	0.000438558	0	0.00414938	0	0.00447761	0	0	0	0	0	0	0	0	0	0	0	0	0.00194932	0	0	0.00285352	0.00584795	0	0.000996347	0	0.00175747	0	0.00315457	0.00195245	0.000345114	0	0	0	0	0.00660066	0.0232558	0	0	0	0	0	0	0	0	0	0	0	0	0
ASV_9	0.0693799	0	0	0.00233645	0.00895522	0	0	0.0215983	0	0	0.00787697	0.0140987	0.015873	0.0106809	0	0.0123922	0.0144928	0.0248538	0.0215589	0.0398063	0.00412175	0	0	0	0	0	0.00282326	0	0.002297	0.0205535	0.10084	0	0.0281911	0.0280665	0	0	0	0	0	0	0	0	0	0	0	0	0	0	0
ASV_90	0	0	0	0	0	0	0	0	0	0	0	0	0	0	0	0	0	0	0	0	0	0	0	0	0.000489476	0	0	0	0	3.8346e-05	0	0	0	0	0	0	0.0957207	0	0	0	0	0	0	0	0	0	0	0	0
ASV_91	0	0	0	0	0	0	0	0	0	0	0	0	0	0	0	0	0	0	0	0	0	0	0	0	0	0	0	0	0	0	0	0	0	0	0.146865	0	0	0	0	0	0	0	0	0	0	0	0	0	0
ASV_92	0	0	0	0	0	0	0	0	0	0	0	0	0	0	0	0	0	0	0	0	0	0	0	0	0	0	0	0	0	0	0	0	0	0	0.146865	0	0	0	0	0	0	0	0	0	0	0	0	0	0
ASV_94	0	0	0	0	0	0	0	0	0	0	0	0	0	0	0	0	0	0	0	0	0	0	0	0	0	0	0	0	0.00987711	0	0	0	0	0	0	0	0	0	0	0	0	0	0	0	0	0	0	0	0
ASV_95	0	0	0	0	0	0	0	0	0	0	0	0	0	0	0	0	0	0	0	0	0	0	0	0	0	0	0	0	0	0	0	0	0	0	0.138614	0	0	0	0	0	0	0	0	0	0	0	0	0	0
ASV_96	0	0	0	0	0	0	0	0	0	0	0	0	0	0	0	0	0	0	0	0	0	0	0	0	0	0	0	0	0	0.00106091	0	0	0	0	0	0	0	0	0	0	0	0	0	0	0	0	0	0	0
ASV_98	0	0	0	0	0	0	0	0	0	0	0	0	0	0	0	0	0	0	0	0	0	0	0	0	0	0	0	0	0	0.000920304	0	0	0	0	0	0	0	0	0	0	0	0	0	0	0	0	0	0	0
ASV_99	0	0	0	0	0	0	0	0	0	0	0	0	0	0	0	0	0	0	0	0	0	0	0	0	0	0	0	0	0	0	0	0	0	0	0	0	0	0	0	0	0	0	0.00223214	0	0	0	0	0	0.0166778
#Total (%)	1	1	1	1	1	1	1	1	1	1	1	1	1	1	1	1	1	1	1	1	1	1	1	1	1	1	1	1	1	1	1	1	1	1	1	1	1	1	1	1	1	1	1	1	1	1	1	1	1
[truncated: 21 more columns]

## Sheet: Suppl Table2B. Fungal ASVs (%)
OTU/ASV	G1A	G1B	G1C	MSC1A	MS1B	MS1C	MSS1AW	MSS1BW	MSS1CW	G1AW	G1BW	G1CW	MSC1AW	MSC1BW	MSC1CW	G2AW	G2BW	G2CW	MSC2AW	MSC2BW	MSC2CW	G2A	G2C	MSC2A	MSC2B	MSC2C	MSS2AW	MSS2BW	MSS2CW	MSS2A	MSS2B	MSS2C	MSS1A	MSS1B	MSS1C	cMSS1A	cMSS1B	cMSS1C	cG1A	cG1B	cG1C	cMSC1A	cMS1B	cMS1C	cMSS1AW	cMSS1CW	cG1AW	cG1BW	cG1CW
ASV_1	0	0	0	0	0	0	0	0	0	0.303178	0	0	0	0	0	0	0	0	0	0	0	0	6.86295e-05	0	0	0	0	0	0	0.0348837	0	0	0	0.00189484	0	0	0	0	0	0	0	0	0	0	0	0	0	0	0
ASV_2	0	0	0	0	0	0	0.00407609	0.00358423	0	0.281991	0	3.493e-05	0	0	0	0	0	0	0	0	0	0	0.000137259	0	0	0	0	0	0	0	0	0	0	0	0	0	0	0	0	0	0	0	0	0	0	0	0	0	0
ASV_3	0	0	0	0	0	0	0	0	0	0	0	0.30119	0	0	0	0	0	0	0	0	0	0	0	0	0	0	0	0	0	0	0	0.012987	0	0	0	0	0	0	0	0	0	0	0	0	0	0	0	0	0
ASV_4	0	0	0	0	0	0	0	0	0	0.172149	0	0	0	0	0	0	0	0	0	0	0	0	6.86295e-05	0	0	0	0	0	0	0.0174419	0	0	0	0.000947418	0	0	0	0	0	0	0	0	0	0	0	0	0	0	0
ASV_5	0	0	0	0	0	0	0.0013587	0	0	1.64681e-05	0	0.231446	0	0	0	0	0	0	0	0	0	0	0	0	0	0	0	0	0	0	0	0	0	0	0	0	0	0	0	0	0	0	0	0	0	0	0	0	0
ASV_6	0	0	0	0	0	0	0	0	0	0	0	0.212351	0	0	0	0	0	0	0	0	0	0	0	0	0	0	0	0	0	0	0	0	0	0	0	0	0	0	0	0	0	0	0	0	0	0	0	0	0
ASV_7	0	0	0	0	0	0	0	0	0	0	0	0.186689	0	0	0	0	0	0	0	0	0	0	0	0	0	0	0	0	0	0	0	0	0	0	0	0	0	0	0	0	0	0	0	0	0	0	0	0	0
ASV_11	0	0	0	0	0	0	0	0	0	0.0971947	0	0	0	0	0	0	0	0	0	0	0	0	0	0	0	0	0	0	0	0	0	0	0	0	0	0	0	0	0	0	0	0	0	0	0	0	0	0	0
ASV_13	0	0	0	0	0	0	0.00271739	0	0	0.0786598	0	0	0	0	0	0	0	0	0	0	0	0	0	0	0	0	0	0	0.480769	0.0174419	0	0	0	0	0.0577778	0	0	0	0	0	0	0	0	0	0	0	0	0	0
ASV_15	0	0	0	0	0	0	0.00543478	0	0	0	0	0	0	0	0	0	0	0	0	0	0.392955	0	0	0	0.0769231	0	0	0	0	0	0	0	0	0	0	0	0	0	0	0	0	0	0	0	0	0	0	0	0
ASV_14	0	0	0	0	0	0	0	0	0	0	0	0	0	0	0	0	0	0	0	0	0	0	0	0	0	0	0	0	0	0	0	0	0	0	0	0	0	0	0.4	0.538071	0.515464	0.0482655	0.018315	0.676555	0	0	0	0	0
ASV_16	0	0	0	0	0	0	0	0	0	8.23404e-05	0	0	0	0	0	0	0.370807	0	0.184332	0.21875	0.0292118	0.0662983	0.0921007	0	0	0.0761035	0	0	0	0.00581395	0	0	0	0.00142113	0	0.210526	0.666667	0	0	0	0.0360825	0	0.002331	0	0	1	0	0	0
ASV_19	0	0	0	0	0	0	0	0	0	8.23404e-06	0	0	0	0	0	0	0.13509	0	0	0.78125	0.219538	0	0.000137259	0	0	0.356925	0	0	0	0	0	0	0	0	0	0	0	0	0	0	0	0	0	0	0	0	0	0	0
ASV_17	0	0	0	0	0	0	0	0	0	0	0	0	0.305985	0	0	0	0	0	0	0	0	0	0	0	0	0	0	0	0	0	0	0	0	0	0	0	0	0	0	0	0	0	0	0	0	0	0	0	0
ASV_20	0	0	0	0	0	0	0	0	0	0	0	0	0.258803	0	0	0	0	0	0	0	0	0	0	0	0	0	0	0	0	0	0	0	0	0	0	0	0	0	0	0	0	0	0	0	0	0	0	0	0
ASV_23	0	0	0	0	0	0	0	0	0	0	0	0	0.179765	0	0	0	0	0	0	0	0	0	0	0	0	0	0	0	0	0	0	0	0	0	0	0	0	0	0	0	0	0	0	0	0	0	0	0	0
ASV_25	0	0	0	0	0	0	0	0	0	0	0	0	0.158077	0	0	0	0	0	0	0	0	0	0	0	0	0	0	0	0	0	0	0	0	0	0	0	0	0	0	0	0	0	0	0	0	0	0	0	0
ASV_26	0	0	0	0	0	0	0	0	0	0	0	0	0	0	0	0	0	0	0	0	0	0	0	0	0	0	0	0	0	0	0	0	0	0	0	0	0	0	0.0956522	0.162437	0.113402	0.0140774	0.974359	0.0040404	0	0	0	0	0
ASV_27	0	0	0	0	0	0	0	0	0	0.0246527	0	0	0	0	0	0	0	0	0	0	0	0	0	0	0	0	0	0	0	0	0	0	0	0	0	0	0	0	0	0	0	0	0	0	0	0	0	0	0
ASV_29	0	0	0	0	0	0	0	0	0	1.64681e-05	0	0	0	0	0	0	0	0	0	0	0	0	0.19978	0	0.0769231	0.0228311	0	0	0	0	0	0	0	0	0	0	0	0	0	0	0	0	0	0	0	0	0	0	0
ASV_31	0	0	0.65613	0	0	0	0	0	0	0	0	0	0	0	0	0	0	0	0	0	0	0	0	0	0	0	0	0	0	0	0	0	0	0	0	0	0	0	0	0	0	0	0	0	0	0	0	0	0
ASV_33	0	0	0	0	0	0	0	0	0	0	0	0	0	0	0	0	0	0	0	0	0.13033	0	0	0	0	0	0	0	0	0	0	0	0	0	0	0	0	0	0	0	0	0	0	0	0	0	0	0	0
ASV_34	0	0	0	0	0	0	0	0	0	8.23404e-06	0	0	0	0	0	0	0	0	0	0	0	0.241713	0.138837	0	0	0.00532725	0	0	0	0	0	0	0	0	0	0	0	0	0	0	0	0	0	0	0	0	0	0	0
ASV_36	0	0	0	0	0	0	0	0	0	0	0	0	0	0	0	0	0	0	0	0	0.112297	0	0	0	0	0	0	0	0	0	0	0	0	0	0	0	0	0	0	0	0	0	0	0	0	0	0	0	0
ASV_37	0	0	0	0	0	0	0	0	0	0	0	0	0	0	0	0	0	0	0	0	5.61766e-05	0	0.134445	0	0	0.00228311	0	0	0	0	0	0	0	0	0	0	0	0	0	0	0	0	0	0	0	0	0	0	0
ASV_38	0	0	0	0	0	0	0	0	0	0	0	0.0225648	0	0	0	0	0	0	0	0	0	0	0	0	0	0	0	0	0	0	0	0	0	0	0	0	0	0	0	0	0	0	0	0	0	0	0	0	0
ASV_39	0	0	0	0	0	0	0	0	0	0	0	0	0	0	0	0	0	0	0	0	5.61766e-05	0	0.121749	0	0	0.00532725	0	0	0	0	0	0	0	0	0.0622222	0	0	0	0	0	0	0	0	0	0	0	0	0	0
ASV_40	0.609947	0	0	0	0	0	0	0	0	0	0	0	0	0	0	0	0	0	0	0	0	0	0	0	0	0	0	0	0	0	0	0	0	0	0	0	0	0	0	0	0	0	0	0	0	0	0	0	0
ASV_41	0	0	0	0	0	0	0	0	0	0	0	0	0.0809416	0	0	0	0	0	0	0	0	0	0	0	0	0	0	0	0	0	0	0	0	0	0	0	0	0	0	0	0	0	0	0	0	0	0	0	0
ASV_42	0	0	0	0.129436	0	0	0	0	0	0	0.363223	0	0	0	0.659341	0	0.0101213	0	0	0	0	0	0	0	0	0	0	0	0	0	0	0	0	0	0	0	0	0	0	0	0	0	0	0	0	0	0	0	0
ASV_43	0	0	0	0	0	0	0	0	0	0	0	0	0	0	0	0	0	0	0	0	0	0	0	0	0	0	0	0	0	0	0	0	0	0.688299	0	0	0	0	0	0	0	0	0	0	0	0	0	0	0
ASV_45	0	0	0	0	0	0	0	0	0	0	0	0	0	0	0	0	0	0	0	0	0	0	0.0892183	0	0	0.00608828	0	0	0	0	0	0	0	0	0	0	0	0	0	0	0	0	0	0	0	0	0	0	0
ASV_46	0	0	0	0	0	0	0	0	0	0	0	0	0	0	0	0	0	0	0	0	0	0	0.0896987	0	0	0	0	0	0	0	0	0	0	0	0	0	0	0	0	0	0	0	0	0	0	0	0	0	0
ASV_47	0	0	0	0	0	0	0	0	0	0.0103173	0	0	0	0	0	0	0	0	0	0	0	0	0	0	0	0	0	0	0	0	0	0	0	0	0	0	0	0	0	0	0	0	0	0	0	0	0	0	0
ASV_48	0	0	0	0	0	0	0.00271739	0	0	0	0	0	0	0	0	0	0	0	0	0	0.0680299	0	0	0	0	0	0	0	0	0.180233	0	0	0	0	0	0	0	0	0	0	0	0	0	0	0	0	0	0	0
ASV_49	0	0	0	0	0.127565	0	0	0	0	0	0	0	0	0	0	0.427289	0	0	0	0	0	0	0	0	0	0	0	0	0	0	0	0	0	0	0	0	0	0	0	0	0	0	0	0	0	0	0	0	0
ASV_51	0	0	0	0	0	0	0	0	0	0	0	0	0	0	0	0.518402	0	0	0	0	0	0	0	0	0	0	0	0	0	0	0	0	0	0	0	0	0	0	0	0	0	0	0	0	0	0	0	0	0
ASV_52	0	0	0	0	0	0	0	0	0	0.00943621	0	0	0	0	0	0	0	0	0	0	0	0	0	0	0	0	0	0	0	0	0	0	0	0	0	0	0	0	0	0	0	0	0	0	0	0	0	0	0
ASV_53	0	0	0	0	0	0	0	0	0	0	0	0	0	0	0	0	0.0896696	0	0	0	0	0	0	0	0	0	0	0	0	0	0	0	0	0	0	0	0	0	0	0	0	0	0	0	0	0	0	0	0
ASV_54	0	0	0	0	0	0	0	0	0	0	0	0	0	0	0	0	0	0	0	0	0	0	0	0	0	0	0	0	0	0	0	0	0	0	0	0	0	0	0	0	0	0	0	0.110367	0	0	0	0	0
ASV_57	0	0	0	0	0	0	0	0	0	0	0.279006	0	0	0	0	0	0	0	0	0	0	0	0	0	0	0	0	0	0	0	0	0	0	0	0	0	0	0	0	0	0	0	0	0	0	0	0	0	0
ASV_58	0	0	0	0	0	0	0	0	0	0	0	0	0	0	0	0	0	0	0	0	0	0	0	0	0	0	0	0	0	0	0	0	0	0	0	0	0	0	0	0	0	0.433384	0	0	0	0	0	0	0
ASV_59	0	0	0.236119	0	0	0	0	0	0	0	0	0	0	0	0	0	0	0	0	0	0	0	0	0	0	0	0	0	0	0	0	0	0	0	0	0	0	0	0	0	0	0	0	0	0	0	0	0	0
ASV_60	0	0	0	0	0	0	0	0	0	0	0	0	0	0	0	0	0	0	0	0	0	0	0.0505113	0.229358	0	0.00228311	0.0535714	0	0.134615	0	0	0	0	0	0	0	0	0	0	0	0	0	0	0	0	0	0	0	0
ASV_61	0	0	0	0	0	0	0	0	0	0	0.241745	0	0	0	0	0	0	0	0	0	0	0	0	0	0	0	0	0	0	0	0	0	0	0	0	0	0	0	0	0	0	0	0	0	0	0	0	0	0
ASV_62	0.277087	0	0	0	0	0	0	0	0	0	0	0	0	0	0	0	0	0	0	0	0	0	0	0	0	0	0	0	0	0	0	0	0	0	0	0	0	0	0	0	0	0	0	0	0	0	0	0	0
ASV_63	0	0	0	0	0	0	0	0	0	0	0	0	0	0	0	0	0.0618988	0	0	0	0	0	0	0	0	0	0	0	0	0	0	0	0	0	0	0	0	0	0	0	0	0	0	0	0	0	0	0	0
ASV_64	0	0	0	0	0.322034	0	0	0	0	0	0	0	0	0	0	0	0	0	0	0	0	0	0	0	0	0	0	0	0	0	0	0	0	0	0	0	0	0	0	0	0	0	0	0	0	0	0	0	0
ASV_65	0	0	0.0615723	0	0	0	0	0	0	0.000584617	0	0	0	0	0	0	0.0342116	0	0	0	0	0	0	0	0	0	0	0	0	0	0	0	0	0	0	0	0	0	0	0	0	0	0	0	0	0	0	0	0
ASV_66	0	0	0	0	0	0	0	0	0	0	0	0.00770789	0	0	0	0	0	0	0	0	0	0	0	0	0	0	0	0	0	0	0	0	0	0	0	0	0	0	0	0	0	0	0	0	0	0	0	0	0
ASV_67	0	0	0	0	0	0	0	0	0	0	0	0	0	0	0	0	0.0521121	0	0	0	0	0	0	0	0	0	0	0	0	0	0	0	0	0	0	0	0	0	0	0	0	0	0	0	0	0	0	0	0
ASV_70	0	0	0	0	0	0	0	0	0	0	0	0	0	0	0	0	0.0505228	0	0	0	0	0	0	0	0	0	0	0	0	0	0	0	0	0	0	0	0	0	0	0	0	0	0	0	0	0	0	0	0
ASV_74	0	0	0	0	0	0	0	0	0	0	0	0	0	0	0	0	0	0	0	0	0	0	0	0	0	0	0	0	0	0	0	0	0	0.266225	0	0	0	0	0	0	0	0	0	0	0	0	0	0	0
ASV_68	0	0	0	0	0	0	0	0.397849	0	0	0	0	0	0	0	0	0.0365537	0	0	0	0	0	0	0	0	0	0	0	0	0	0	0	0	0	0	0	0	0	0	0	0	0	0	0	0	0	0	0	0
ASV_76	0	0	0	0	0	0	0	0	0	0	0	0.00635726	0	0	0	0	0	0	0	0	0	0	0	0	0	0	0	0	0	0	0	0	0	0	0	0	0	0	0	0	0	0	0	0	0	0	0	0	0
ASV_77	0	0	0	0	0.226583	0	0	0	0	0	0	0	0	0	0	0	0	0	0	0	0	0	0	0	0	0	0	0	0	0	0	0	0	0	0	0	0	0	0	0	0	0	0	0	0	0	0	0	0
ASV_79	0	0	0	0	0	0	0	0	0.526758	0	0	0	0	0	0	0	0	0	0	0	0	0	0	0	0	0	0	0	0	0	0	0	0	0	0	0	0	0	0	0	0	0	0	0	0	0	0	0	0
ASV_80	0	0	0	0	0	0	0	0	0	0	0	0.00581003	0	0	0	0	0	0	0	0	0	0	0	0	0	0	0	0	0	0	0	0	0	0	0	0	0	0	0	0	0	0	0	0	0	0	0	0	0
ASV_81	0	0	0	0	0	0	0	0	0	0.00398528	0	0	0	0	0	0	0	0	0	0	0	0	0	0	0	0	0	0	0	0	0	0	0	0	0	0	0	0	0	0	0	0	0	0	0	0	0	0	0
ASV_82	0	0	0	0	0	0	0	0	0	0	0	0.00556552	0	0	0	0	0	0	0	0	0	0	0	0	0	0	0	0	0	0	0	0	0	0	0	0	0	0	0	0	0	0	0	0	0	0	0	0	0
ASV_84	0	0	0	0.481211	0	0	0	0	0	0	0	0	0	0	0	0	0	0	0	0	0	0	0	0	0	0	0	0	0	0	0	0	0	0	0	0	0	0	0	0	0	0	0	0	0	0	0	0	0
ASV_85	0	0	0	0	0	0	0	0	0	0.00361475	0	0	0	0	0	0	0	0	0	0	0	0	0	0	0	0	0	0	0	0	0	0	0	0	0	0	0	0	0	0	0	0	0	0	0	0	0	0	0
ASV_86	0	0	0	0	0	0	0	0	0	0	0	0	0	0	0	0	0	0	0	0	0	0	0	0	0	0.285388	0	0	0	0	0	0	0.788732	0	0	0	0	0	0	0	0	0	0	0	0	0	0	0	0
ASV_87	0	0	0	0	0	0	0	0	0	0	0	0	0	0	0	0	0	0	0	0	0	0	0	0	0	0	0	0	0	0	0	0	0	0	0	0	0	0	0	0	0	0	0	0.0448698	0	0	0	0	0
ASV_88	0	0	0	0	0	0	0	0	0	0.00335949	0	0	0	0	0	0	0	0	0	0	0	0	0	0	0	0	0	0	0	0	0	0	0	0	0	0	0	0	0	0	0	0	0	0	0	0	0	0	0
ASV_89	0	0	0	0	0	0	0.552989	0	0	0	0	0	0	0	0	0	0	0	0	0	0	0	0	0	0	0	0	0	0	0	0	0	0	0	0	0	0	0	0	0	0	0	0	0	0	0	0	0	0
ASV_90	0	0	0	0	0	0	0	0	0.410283	0	0	0	0	0	0	0	0	0	0	0	0	0	0	0	0	0	0	0	0	0	0	0	0	0	0	0	0	0	0	0	0	0	0	0	0	0	0	0	0
ASV_91	0	0	0	0	0	0	0	0	0	0	0	0	0	0	0	0	0	0	0	0	0	0	0	0	0	0	0	0	0	0	0	0	0	0	0	0	0	0	0	0	0	0.195073	0	0	0	0	0	0	0
ASV_92	0	0	0	0	0.169045	0	0	0	0	0	0	0	0	0	0	0	0	0	0	0	0	0	0	0	0	0	0	0	0	0	0	0	0	0	0	0	0	0	0	0	0	0	0	0	0	0	0	0	0
ASV_93	0	0	0	0	0	0	0	0	0	0	0	0	0	0	0	0	0	0	0	0	0	0	0.0254615	0	0	0	0	0	0	0	0	0	0	0	0	0	0	0	0	0	0	0	0	0	0	0	0	0	0
ASV_94	0	0	0	0	0	0	0	0	0	0	0	0.00415667	0	0	0	0	0	0	0	0	0	0	0	0	0	0	0	0	0	0	0	0	0	0	0	0	0	0	0	0	0	0	0	0	0	0	0	0	0
ASV_96	0	0	0	0	0	0	0	0	0	0.00293132	0	0	0	0	0	0	0	0	0	0	0	0	0	0	0	0	0	0	0	0	0	0	0	0	0	0	0	0	0	0	0	0	0	0	0	0	0	0	0
ASV_99	0	0	0	0	0.154773	0	0	0	0	0	0	0	0	0	0	0	0	0	0	0	0	0	0	0	0	0	0	0	0	0	0	0	0	0	0	0	0	0	0	0	0	0	0	0	0	0	0	0	0
ASV_101	0	0	0	0	0	0	0	0	0	0	0	0	0	0	0	0	0	0	0	0	0	0.477901	0	0	0	0	0	0	0	0	0	0	0	0	0	0	0	0	0	0	0	0	0	0	0	0	0	0	0
ASV_100	0	0	0	0	0	0	0	0	0	0	0	0	0	0	0	0	0	0	0	0	0	0	0	0	0	0	0	0.523449	0	0	0	0	0	0	0	0	0	0	0	0	0	0	0	0	0	0	0	0	0
ASV_102	0	0	0	0	0	0	0	0	0	0	0	0	0	0	0	0	0	0	0	0	0	0	0	0	0	0	0	0	0	0	0	0	0	0	0	0	0	0	0	0	0	0	0	0.035513	0	0	0	0	0
ASV_104	0	0	0	0	0	0	0	0	0	0	0	0	0	0.326884	0	0	0	0	0	0	0	0	0	0	0	0	0	0	0	0	0	0	0	0	0	0	0	0	0	0	0	0	0	0	0	0	0	0	0
ASV_105	0.112966	0	0	0	0	0	0	0	0	0	0	0	0	0	0	0	0	0	0	0	0	0	0	0	0	0	0	0	0	0	0	0	0	0	0	0	0	0	0	0	0	0	0	0	0	0	0	0	0
ASV_106	0	0	0	0	0	0	0	0	0	0	0	0	0	0	0	0	0	0	0	0	0.0171339	0	0	0	0	0	0	0	0	0	0	0	0	0	0	0	0	0	0	0	0	0	0	0	0	0	0	0	0
ASV_107	0	0	0	0	0	0	0	0	0	0	0	0	0	0	0	0	0	0	0	0	0	0	0	0	0	0	0	0	0	0	0	0	0	0	0	0	0	0	0	0	0	0	0	0.0321106	0	0	0	0	0
ASV_108	0	0	0	0	0	0	0	0	0	0	0	0.00348136	0	0	0	0	0	0	0	0	0	0	0	0	0	0	0	0	0	0	0	0	0	0	0	0	0	0	0	0	0	0	0	0	0	0	0	0	0
ASV_109	0	0	0	0	0	0	0	0	0	0	0	0	0	0	0	0	0.0246759	0	0	0	0	0	0	0	0	0	0	0	0	0	0	0	0	0	0	0	0	0	0	0	0	0	0	0	0	0	0	0	0
ASV_110	0	0	0	0	0	0	0	0	0	0.00239611	0	0	0	0	0	0	0	0	0	0	0	0	0	0	0	0	0	0	0	0	0	0	0	0	0	0	0	0	0	0	0	0	0	0	0	0	0	0	0
ASV_111	0	0	0	0	0	0	0	0	0	0	0	0	0	0	0	0	0	0	0	0	0	0	0.0196967	0	0	0	0	0	0	0	0	0	0	0	0	0	0	0	0	0	0	0	0	0	0	0	0	0	0
ASV_112	0	0	0	0	0	0	0	0	0	0	0	0	0	0	0	0	0	0	0	0	0	0	0	0	0	0	0	0	0	0	0	0	0	0	0	0	0	0	0	0	0	0	0	0.0300904	0	0	0	0	0
ASV_114	0	0	0	0	0	0	0	0	0	0	0	0	0	0	0	0	0.0228356	0	0	0	0	0	0	0	0	0	0	0	0	0	0	0	0	0	0	0	0	0	0	0	0	0	0	0	0	0	0	0	0
ASV_117	0	0	0	0	0	0	0	0	0	0	0	0.00310877	0	0	0	0	0	0	0	0	0	0	0	0	0	0	0	0	0	0	0	0	0	0	0	0	0	0	0	0	0	0	0	0	0	0	0	0	0
ASV_118	0	0	0	0	0	0	0	0	0	0	0	0.0030622	0	0	0	0	0	0	0	0	0	0	0	0	0	0	0	0	0	0	0	0	0	0	0	0	0	0	0	0	0	0	0	0	0	0	0	0	0
ASV_119	0	0	0	0	0	0	0	0	0	0	0	0	0	0	0	0	0	1	0	0	0	0	0	0	0	0	0	0	0	0	0	0	0	0	0	0	0	0	0	0	0	0	0	0	0	0	0	0	0
ASV_120	0	0	0	0	0	0	0	0	0	0	0	0	0	0	0	0	0.0199916	0	0	0	0	0	0	0	0	0	0	0	0	0	0	0	0	0	0	0	0	0	0	0	0	0	0	0	0	0	0	0	0
ASV_121	0	0	0	0	0	0	0	0	0	0	0	0	0	0	0	0	0	0	0	0	0.010505	0	0	0	0.461538	0	0	0	0	0.255814	0	0	0	0	0	0	0	0	0	0	0	0	0	0	0	0	0	0	0
ASV_124	0	0	0	0	0	0	0	0	0	0.00181972	0	0	0	0	0	0	0	0	0	0	0	0	0	0	0	0	0	0	0	0	0	0	0	0	0	0	0	0	0	0	0	0	0	0	0	0	0	0	0
ASV_123	0	0	0	0.230689	0	0	0	0	0	0	0	0	0	0	0	0	0	0	0	0	0	0	0	0	0	0	0	0	0	0	0	0	0	0	0	0	0	0	0	0	0	0	0	0	0	0	0	0	0
ASV_125	0	0	0	0	0	0	0	0	0	0.00180326	0	0	0	0	0	0	0	0	0	0	0	0	0	0	0	0	0	0	0	0	0	0	0	0	0	0	0	0	0	0	0	0	0	0	0	0	0	0	0
ASV_126	0	0	0	0	0	0	0	0	0	0	0.06392	0	0	0	0	0	0	0	0	0	0	0	0	0	0	0	0	0	0	0	0	0	0	0	0	0	0	0	0	0	0	0	0	0	0	0	0	0	0
ASV_127	0	0	0	0	0	0	0	0	0	0	0	0	0	0.212831	0	0	0	0	0	0	0	0	0	0	0	0	0	0	0	0	0	0	0	0	0	0	0	0	0	0	0	0	0	0	0	0	0	0	0
ASV_128	0	0	0	0	0	0	0	0	0	0	0	0	0	0	0	0	0	0	0	0	0	0	0.0142063	0	0	0	0	0	0	0	0	0	0	0	0	0	0	0	0	0	0	0	0	0	0	0	0	0	0
ASV_129	0	0	0	0	0	0	0	0	0	0	0	0	0	0.204684	0	0	0	0	0	0	0	0	0	0	0	0	0	0	0	0	0	0	0	0	0	0	0	0	0	0	0	0	0	0	0	0	0	0	0
ASV_130	0	0	0	0	0	0	0	0	0	0	0	0	0.0100175	0	0	0	0	0	0	0	0	0	0	0	0	0	0	0	0	0	0	0	0	0	0	0	0	0	0	0	0	0	0	0	0	0	0	0	0
ASV_73	0	0	0	0	0	0.699029	0	0	0	1.64681e-05	0	0	0	0	0	0	0	0	0	0	0	0	0	0	0	0	0	0	0	0	0	0	0	0	0.137778	0	0	0.232558	0	0	0	0.0231272	0	0	0	0	0	0.4	0
ASV_131	0	0	0	0	0	0	0	0	0	0	0	0	0	0	0	0	0	0	0	0	0	0	0	0	0	0	0	0	0	0	0	0	0	0	0	0	0	0	0	0	0	0	0	0.0204147	0	0	0	0	0
ASV_132	0	0	0	0	0	0	0.259511	0	0	0	0	0	0	0	0	0	0	0	0	0	0	0	0	0	0	0	0	0	0	0	0	0	0	0	0	0	0	0	0	0	0	0	0	0	0	0	0	0	0
ASV_133	0	0	0	0	0	0	0	0	0	0	0	0.00221223	0	0	0	0	0	0	0	0	0	0	0	0	0	0	0	0	0	0	0	0	0	0	0	0	0	0	0	0	0	0	0	0	0	0	0	0	0
ASV_135	0	0	0	0	0	0	0	0	0	0	0	0	0	0	0	0	0	0	0.417051	0	0	0	0	0	0	0	0	0	0	0	0	0	0	0	0	0	0	0	0	0	0	0	0	0	0	0	0	0	0
ASV_134	0	0	0	0	0	0	0	0	0	0	0	0	0	0	0	0	0.0151401	0	0	0	0	0	0	0	0	0	0	0	0	0	0	0	0	0	0	0	0	0	0	0	0	0	0	0	0	0	0	0	0
ASV_136	0	0	0	0	0	0	0	0	0	0	0	0	0	0.178208	0	0	0	0	0	0	0	0	0	0	0	0	0	0	0	0	0	0	0	0	0	0	0	0	0	0	0	0	0	0	0	0	0	0	0
ASV_139	0	0	0	0	0	0	0	0	0	0	0	0	0	0	0	0	0	0	0	0	0	0	0	0	0	0.130898	0	0	0	0	0	0	0	0	0	0	0	0	0	0	0	0	0	0	0	0	0	0	0
ASV_140	0	0	0.0450797	0	0	0	0	0	0	0	0	0	0	0	0	0	0	0	0	0	0	0	0	0	0	0	0	0	0	0	0	0	0	0	0	0	0	0	0	0	0	0	0	0	0	0	0	0	0
ASV_141	0	0	0	0	0	0	0	0	0	0	0	0	0	0	0	0	0.0136345	0	0	0	0	0	0	0	0	0	0	0	0	0	0	0	0	0	0	0	0	0	0	0	0	0	0	0	0	0	0	0	0
ASV_143	0	0	0	0	0	0	0	0	0	0	0	0.00183965	0	0	0	0	0	0	0	0	0	0	0	0	0	0	0	0	0	0	0	0	0	0	0	0	0	0	0	0	0	0	0	0	0	0	0	0	0
ASV_144	0	0	0	0	0	0	0	0	0	0	0.0475613	0	0	0	0	0	0	0	0	0	0	0	0	0	0	0	0	0	0	0	0	0	0	0	0	0	0	0	0	0	0	0	0	0	0	0	0	0	0
ASV_145	0	0	0	0	0	0	0	0	0	0	0	0.00179307	0	0	0	0	0	0	0	0	0	0	0	0	0	0	0	0	0	0	0	0	0	0	0	0	0	0	0	0	0	0	0	0	0	0	0	0	0
ASV_146	0	0	0	0	0	0	0.0869565	0	0	0	0	0	0	0	0	0	0	0	0	0	0	0	0	0	0	0	0	0	0	0	0	0	0	0	0.182222	0	0	0	0.0608696	0	0	0	0	0	0	0	0	0	0
ASV_148	0	0	0	0	0	0	0	0	0	0	0	0	0	0	0	0	0	0	0	0	0	0	0	0	0	0	0	0.225416	0	0	0	0	0	0	0	0	0	0	0	0	0	0	0	0	0	0	0	0	0
ASV_149	0	0	0	0	0	0	0	0	0	0	0	0	0	0	0	0	0	0	0	0	0	0	0	0	0	0	0	0.223903	0	0	0	0	0	0	0	0	0	0	0	0	0	0	0	0	0	0	0	0	0
ASV_150	0	0	0	0	0	0	0	0	0	0	0	0	0	0	0	0	0	0	0	0	0	0	0	0	0	0	0	0	0	0	0	0	0	0	0	0	0	0	0	0	0	0.0734037	0	0	0	0	0	0	0
ASV_151	0	0	0	0	0	0	0	0	0	0	0	0	0	0	0	0	0.0121288	0	0	0	0	0	0	0	0	0	0	0	0	0	0	0	0	0	0	0	0	0	0	0	0	0	0	0	0	0	0	0	0
ASV_153	0	0	0	0	0	0	0	0	0	0	0	0	0	0	0	0	0.0117106	0	0	0	0	0	0	0	0	0	0	0	0	0	0	0	0	0	0	0	0	0	0	0	0	0	0	0	0	0	0	0	0
ASV_35	0	0	0	0	0	0	0	0	0	0	0	0	0	0	0	0	0	0	0	0	0	0	0	0	0	0	0	0	0	0	0	0	0	0	0	0	0	0	0.147826	0.111675	0.108247	0.0145802	0.004662	0.00393408	0	0	0	0	0
ASV_154	0	0	0	0	0	0	0	0	0	0	0	0	0	0	0	0	0	0	0	0	0	0	0	0	0	0	0	0	0	0	0	0	0	0	0	0	0	0	0	0	0	0	0	0.0144604	0	0	0	0	0
ASV_156	0	0	0	0	0	0	0	0	0	0	0	0	0	0	0	0	0	0	0	0	0.00735914	0	0	0	0	0	0	0	0	0	0	0	0	0	0	0	0	0	0	0	0	0	0	0	0	0	0	0	0
ASV_157	0	0	0	0	0	0	0	0	0	0	0	0	0.00641122	0	0	0	0	0	0	0	0	0	0	0	0	0	0	0	0	0	0	0	0	0	0	0	0	0	0	0	0	0	0	0	0	0	0	0	0
ASV_158	0	0	0	0	0	0	0	0.455197	0	0	0	0	0	0	0	0	0	0	0	0	0	0	0	0	0	0	0	0	0	0	0	0	0	0	0	0	0	0	0	0	0	0	0	0	0	0	0	0	0
ASV_163	0	0	0	0	0	0	0	0	0	0	0	0	0	0	0	0	0.00970305	0	0	0	0	0	0	0	0	0	0	0	0	0	0	0	0	0	0	0	0	0	0	0	0	0	0	0	0	0	0	0	0
ASV_164	0	0	0	0	0	0	0	0	0	0.000946915	0	0	0	0	0	0	0	0	0	0	0	0	0	0	0	0	0	0	0	0	0	0	0	0	0	0	0	0	0	0	0	0	0	0	0	0	0	0	0
ASV_166	0	0	0	0	0	0	0	0	0	0	0	0	0	0	0	0	0	0	0.248848	0	0	0	0	0	0	0	0	0	0	0	0	0	0	0	0	0	0	0	0	0	0	0	0	0	0	0	0	0	0
ASV_168	0	0	0	0	0	0	0	0	0	0	0	0	0	0	0	0	0	0	0	0	0.0060109	0	0	0	0	0	0	0	0	0	0	0	0	0	0	0	0	0	0	0	0	0	0	0	0	0	0	0	0
ASV_169	0	0	0	0	0	0	0	0	0	0	0	0	0	0	0	0	0	0	0	0	0	0	0.00720609	0	0	0	0	0	0	0	0	0	0	0	0	0	0	0	0	0	0	0	0	0	0	0	0	0	0
ASV_170	0	0	0	0	0	0	0	0	0	0	0	0	0	0	0	0	0.00869929	0	0	0	0	0	0	0	0	0	0	0	0	0	0	0	0	0	0	0	0	0	0	0	0	0	0	0	0	0	0	0	0
ASV_160	0	0	0	0	0	0	0	0	0	0	0	0	0	0	0	0	0	0	0	0	0	0	0	0	0	0	0	0	0	0	0	0	0	0	0	0	0.333333	0.255814	0.0173913	0	0	0.0397185	0	0.000744285	0	0	0	0.4	0
ASV_172	0	0	0	0	0	0	0	0	0	0	0	0	0	0	0	0	0	0	0	0	0	0	0.00658843	0	0	0	0	0	0	0	0	0	0	0	0	0	0	0	0	0	0	0	0	0	0	0	0	0	0
ASV_173	0	0	0	0	0	0	0	0	0	0	0	0	0	0	0	0	0	0	0	0	0	0	0	0	0	0	0	0	0	0	0	0	0	0	0.211111	0	0	0	0	0	0	0	0	0	0	0	0	0	0
ASV_174	0	0	0	0	0	0	0	0	0	0	0	0	0	0	0	0	0.00777917	0	0	0	0	0	0	0	0	0	0	0	0	0	0	0	0	0	0	0	0	0	0	0	0	0	0	0	0	0	0	0	0
ASV_177	0	0	0	0	0	0	0	0	0	0	0	0	0	0	0	0.040395	0	0	0	0	0	0	0	0	0	0	0	0	0	0	0	0	0	0	0	0	0	0	0	0	0	0	0	0	0	0	0	0	0
ASV_179	0	0	0	0	0	0	0	0	0	0	0	0	0	0	0	0	0	0	0	0	0	0	0	0.408257	0	0	0	0	0	0	0	0	0	0	0	0	0	0	0	0	0	0	0	0	0	0	0	0	0
ASV_175	0	0.609756	0	0	0	0	0	0	0	0	0	0	0	0	0	0	0	0	0	0	0	0	0	0	0	0	0	0	0	0	0	0	0	0	0	0	0	0	0.0608696	0	0	0.00100553	0	0	0	0	0	0	0
ASV_180	0	0	0	0	0	0	0	0	0	0	0	0	0	0	0	0	0	0	0	0	0	0	0	0	0	0	0	0	0	0	0	0	0	0.0412127	0	0	0	0	0	0	0	0	0	0	0	0	0	0	0
ASV_181	0	0	0	0	0	0	0	0	0	0	0	0	0	0	0	0	0	0	0	0	0.00466266	0	0	0	0	0	0	0	0	0	0	0	0	0	0	0	0	0	0	0	0	0	0	0	0	0	0	0	0
ASV_182	0	0	0	0	0	0	0	0	0	0	0	0	0	0	0	0	0	0	0	0	0	0.114641	0	0	0	0	0	0	0	0	0	0	0	0	0	0	0	0	0	0	0	0	0	0	0	0	0	0	0
ASV_186	0	0	0	0	0	0	0	0	0	0	0	0	0	0.0773931	0	0	0	0	0	0	0	0	0	0	0	0	0	0	0	0	0	0	0	0	0	0	0	0	0	0	0	0	0	0	0	0	0	0	0
ASV_187	0	0	0	0	0	0	0	0	0	0	0	0	0	0	0	0	0	0	0	0	0	0	0.00521584	0	0	0	0	0	0	0	0	0	0	0	0	0	0	0	0	0	0	0	0	0	0	0	0	0	0
ASV_189	0	0	0	0	0	0	0	0	0	0	0	0	0	0	0	0	0	0	0	0	0	0	0	0.344037	0	0	0	0	0	0	0	0	0	0	0	0	0	0	0	0	0	0	0	0	0	0	0	0	0
ASV_188	0	0	0	0	0	0	0	0	0	0	0	0	0	0	0	0	0.00627353	0	0	0	0	0	0	0	0	0	0	0	0	0	0	0	0	0	0	0	0	0	0	0	0	0	0	0	0	0	0	0	0
ASV_190	0	0	0	0.0772443	0	0	0	0	0	0	0	0	0	0	0	0	0	0	0	0	0	0	0	0	0	0	0	0	0	0	0	0	0	0	0	0	0	0	0	0	0	0	0	0	0	0	0	0	0
ASV_176	0	0	0	0	0	0	0	0	0	0	0	0	0	0	0	0	0	0	0	0	0	0	0	0	0	0	0	0	0	0	0	0	0	0	0	0	0	0	0	0	0	0	0	0.0072302	0	0	0	0	0
ASV_192	0	0	0	0	0	0	0	0	0	0	0	0	0	0	0	0	0	0	0	0	0	0	0	0	0	0	0	0	0	0	1	0	0	0	0	0	0	0	0	0	0	0	0	0	0	0	0	0	0
ASV_195	0	0	0	0	0	0	0	0	0	0	0	0	0	0	0	0	0	0	0	0	0	0	0.00487269	0	0	0	0	0	0	0	0	0	0	0	0	0	0	0	0	0	0	0	0	0	0	0	0	0	0
ASV_196	0	0	0	0	0	0	0	0	0	0	0	0	0	0	0	0	0	0	0	0	0	0	0	0	0	0.0532725	0	0	0	0	0	0	0	0	0	0	0	0	0	0	0	0	0	0	0	0	0	0	0
ASV_197	0	0	0	0	0	0	0	0	0	0	0	0	0	0	0	0	0	0	0	0	0	0	0	0	0	0.0532725	0	0	0	0	0	0	0	0	0	0	0	0	0	0	0	0	0	0	0	0	0	0	0
ASV_198	0	0	0	0.0720251	0	0	0	0	0	0	0	0	0	0	0	0	0	0	0	0	0	0	0	0	0	0	0	0	0	0	0	0	0	0	0	0	0	0	0	0	0	0	0	0	0	0	0	0	0
ASV_200	0	0	0	0	0	0	0	0	0	0	0	0	0	0	0	0	0	0	0	0	0	0.0828729	0	0	0	0	0	0	0	0	0	0	0	0	0	0	0	0	0.0695652	0	0	0	0	0	0	0	0	0	0
ASV_201	0	0	0	0	0	0	0	0	0	0	0	0	0	0	0	0	0	0	0	0	0	0	0	0	0	0	0	0	0	0	0	0	0	0	0	0	0	0	0	0	0	0.0331825	0	0	0	0	0	0	0
ASV_203	0	0	0	0	0	0	0	0	0	0	0	0	0	0	0	0	0	0	0	0	0	0	0	0	0	0	0	0	0	0	0	0	0	0	0	0	0	0	0	0	0	0.032177	0	0	0	0	0	0	0
ASV_204	0	0	0	0	0	0	0	0	0	0	0	0	0	0	0	0	0	0	0	0	0	0	0	0	0	0	0	0	0	0	0	0.805195	0	0	0	0	0	0	0	0	0	0	0	0	0	0	0	0	0
ASV_207	0	0	0	0	0	0	0	0	0	0	0	0	0	0	0	0	0	0	0	0	0	0	0	0	0	0	0	0	0	0	0	0	0	0	0.135556	0	0	0	0	0	0	0	0	0	0	0	0	0	0
ASV_206	0	0	0	0	0	0	0	0	0	0	0	0	0	0	0	0	0	0	0.140553	0	0	0	0	0	0	0	0	0	0	0	0	0	0	0	0	0	0	0	0	0	0	0	0	0	0	0	0	0	0
ASV_208	0	0	0	0	0	0	0	0	0	0	0	0	0	0	0	0	0	0	0	0	0	0	0	0	0	0	0	0	0	0	0	0	0	0	0	0	0	0.209302	0	0	0	0.0201106	0	0.000850611	0	0	0	0.2	0
ASV_209	0	0	0	0	0	0	0	0	0	0.000469341	0	0	0	0	0	0	0	0	0	0	0	0	0	0	0	0	0	0	0	0	0	0	0	0	0	0	0	0	0	0	0	0	0	0	0	0	0	0	0
ASV_210	0	0	0	0	0	0	0	0	0.0566632	0	0	0	0	0	0	0	0	0	0	0	0	0	0	0	0	0	0	0	0	0	0	0	0	0	0	0	0	0	0	0	0	0	0	0	0	0	0	0	0
ASV_211	0	0	0	0	0	0	0	0	0	0	0	0	0	0	0	0	0	0	0	0	0	0	0	0	0	0	0.946429	0	0	0	0	0	0	0	0	0	0	0	0	0	0	0	0	0	0	0	0	0	0
ASV_205	0	0	0	0	0	0	0	0	0	0	0	0	0	0	0	0	0	0	0	0	0	0	0	0	0	0	0	0	0.384615	0	0	0	0	0	0	0	0	0	0	0	0	0	0	0.00318979	0	0	0	0	0
ASV_199	0	0	0	0	0	0	0	0	0	0	0	0	0	0	0	0	0	0	0	0	0	0	0	0	0	0	0	0	0	0.273256	0	0	0	0	0	0	0	0	0	0	0	0	0	0	0	0	0	0	0
ASV_215	0	0.365854	0	0	0	0	0	0	0	0	0	0	0	0	0	0	0	0	0	0	0	0	0	0	0	0	0	0	0	0	0	0	0	0	0	0	0	0	0	0	0	0	0	0	0	0	0	0	0
ASV_216	0	0	0	0	0	0	0	0	0	0.000362298	0	0	0	0	0	0	0	0	0	0	0	0	0	0	0	0	0	0	0	0	0	0	0	0	0	0	0	0	0	0	0	0	0	0	0	0	0	0	0
ASV_221	0	0	0	0	0	0	0	0	0	0	0	0	0	0	0	0	0.00326223	0	0	0	0	0	0	0	0	0	0	0	0	0	0	0	0	0	0	0	0	0	0	0	0	0	0	0	0	0	0	0	0
ASV_222	0	0	0	0	0	0	0.0529891	0	0	0	0	0	0	0	0	0	0	0	0	0	0	0	0	0	0	0	0	0	0	0	0	0	0	0	0	0	0	0	0	0	0	0	0	0	0	0	0	0	0
ASV_202	0	0	0	0	0	0	0.03125	0	0	0	0	0	0	0	0	0	0	0	0	0	0	0	0	0	0	0	0	0	0	0	0	0	0.211268	0	0	0	0	0	0	0	0	0	0	0	0	0	0	0	0
ASV_219	0	0	0	0	0	0	0	0	0	0	0	0	0	0	0	0	0	0	0	0	0	0	0	0	0	0	0	0	0	0	0	0	0	0	0	0	0	0	0.00869565	0.00507614	0	0	0.000333	0.00340245	0	0	0	0	0
ASV_224	0	0	0	0	0	0	0	0	0	0	0	0	0	0	0	0	0	0	0	0	0	0	0	0	0	0	0	0	0	0.215116	0	0	0	0	0	0	0	0	0	0	0	0	0	0	0	0	0	0	0
ASV_226	0	0	0	0	0	0	0	0	0	0	0	0.000395874	0	0	0	0	0	0	0	0	0	0	0	0	0	0	0	0	0	0	0	0	0	0	0	0	0	0	0	0	0	0	0	0	0	0	0	0	0
ASV_225	0	0	0	0	0	0	0	0.121864	0	0	0	0	0	0	0	0	0	0	0	0	0	0	0	0	0	0	0	0	0	0	0	0	0	0	0	0	0	0	0	0	0	0	0	0	0	0	0	0	0
ASV_229	0	0	0	0	0	0	0	0	0	0	0	0	0	0	0	0	0	0	0	0	0.00185383	0	0	0	0	0	0	0	0	0	0	0	0	0	0	0	0	0	0	0	0	0	0	0	0	0	0	0	0
ASV_230	0	0	0	0	0	0	0	0	0	0	0	0	0	0	0	0	0.0026767	0	0	0	0	0	0	0	0	0	0	0	0	0	0	0	0	0	0	0	0	0	0	0	0	0	0	0	0	0	0	0	0
ASV_231	0	0	0	0	0	0	0	0	0	0	0	0	0	0	0	0.0139138	0	0	0	0	0	0	0	0	0	0	0	0	0	0	0	0	0	0	0	0	0	0	0	0	0	0	0	0	0	0	0	0	0
ASV_233	0	0	0	0	0	0	0	0	0	0	0	0	0	0	0	0	0	0	0	0	0	0	0	0	0	0	0	0	0	0	0	0	0	0	0.0644444	0	0	0	0	0	0	0	0	0	0	0	0	0	0
ASV_232	0	0	0	0	0	0	0	0	0	0	0	0	0	0	0.318681	0	0	0	0	0	0	0	0	0	0	0	0	0	0	0	0	0	0	0	0	0	0	0	0	0	0	0	0	0	0	0	0	0	0
ASV_237	0	0	0	0	0	0	0	0	0	0	0	0	0	0	0	0	0	0	0	0	0	0	0	0	0	0	0	0	0	0	0	0	0	0	0	0	0	0.139535	0	0	0	0.00955254	0	0	0	0	0	0	0
ASV_236	0	0	0	0	0	0	0	0	0	0	0	0	0	0	0	0	0	0	0	0	0	0	0	0	0	0	0	0	0	0	0	0	0	0	0.0555556	0	0	0	0	0	0	0	0	0	0	0	0	0	0
ASV_239	0	0	0	0	0	0	0	0	0	0	0	0	0	0	0	0	0	0	0	0	0	0	0	0	0	0	0	0	0	0	0	0	0	0	0	0	0	0	0	0.111675	0	0	0	0	0	0	0	0	0
ASV_240	0	0	0	0	0	0.203883	0	0	0	0	0	0	0	0	0	0	0	0	0	0	0	0	0	0	0	0	0	0	0	0	0	0	0	0	0	0	0	0	0	0	0	0	0	0	0	0	0	0	0
ASV_241	0	0	0	0	0	0	0	0	0	0	0	0	0	0	0	0	0	0	0	0	0	0	0	0	0	0	0	0	0	0	0	0	0	0	0	0	0	0	0	0	0	0	0	0.00223285	0	0	0	0	0
ASV_242	0	0	0	0	0	0	0	0	0	0	0	0.000232867	0	0	0	0	0	0	0	0	0	0	0	0	0	0	0	0	0	0	0	0	0	0	0	0	0	0	0	0	0	0	0	0	0	0	0	0	0
ASV_246	0	0	0	0	0	0	0	0	0	0	0	0	0	0	0	0	0	0	0	0	0	0	0	0	0	0	0	0	0	0	0	0	0	0	0	0	0	0	0	0	0	0	0	0.00191388	0	0	0	0	0
ASV_244	0	0.0243902	0	0	0	0	0	0	0	0	0.00454408	0	0	0	0	0	0	0	0	0	0	0	0	0	0	0	0	0	0	0	0	0	0	0	0	0	0	0	0	0	0	0	0	0	0	0	0	0	0
ASV_245	0	0	0	0	0	0	0	0	0	0	0	0	0	0	0	0	0	0	0	0	0	0	0	0	0	0	0	0.0272315	0	0	0	0	0	0	0	0	0	0	0	0	0	0	0	0	0	0	0	0	0
ASV_249	0	0	0	0	0	0	0	0	0	0	0	0	0	0	0	0	0	0	0	0	0	0	0	0	0	0	0	0	0	0	0	0	0	0	0	0	0	0.116279	0	0	0	0.00603318	0	0	0	0	0	0	0
ASV_250	0	0	0	0	0	0	0	0	0	0	0	0	0	0	0	0	0	0	0	0	0	0	0	0	0	0	0	0	0	0	0	0	0	0	0	0	0	0	0	0	0	0.00854701	0	0	0	0	0	0	0
ASV_252	0	0	0	0	0	0	0	0	0	0	0	0	0	0	0	0	0	0	0	0	0	0	0	0	0	0	0	0	0	0	0	0	0	0	0.0355556	0	0	0	0	0	0	0	0	0	0	0	0	0	0
ASV_253	0	0	0	0	0	0	0	0	0	0	0	0	0	0	0	0	0	0	0	0	0	0	0	0	0	0	0	0	0	0	0	0	0	0	0	0	0	0	0	0	0	0.00804424	0	0	0	0	0	0	0
ASV_256	0	0	0	0	0	0	0	0	0	0	0	0	0	0	0	0	0	0	0	0	0	0	0	0	0	0	0	0	0	0	0	0	0	0	0	0	0	0	0	0	0	0	0	0.0015949	0	0	0	0	0
ASV_254	0	0	0	0	0	0	0	0	0	0	0	0	0	0	0	0	0	0	0	0	0	0	0	0	0	0	0	0	0	0	0	0	0	0	0	0.789474	0	0	0	0	0	0	0	0	0	0	0	0	0
ASV_255	0	0	0	0	0	0	0	0	0	0	0	0	0	0	0	0	0	0	0	0	0	0	0	0	0	0	0	0	0	0	0	0	0	0	0	0	0	0	0	0	0	0.00754148	0	0	0	0	0	0	0
ASV_257	0	0	0	0	0	0	0	0	0	0	0	0	0	0	0	0	0	0	0	0	0	0	0	0	0	0	0	0	0	0	0	0.181818	0	0	0	0	0	0	0	0	0	0	0	0	0	0	0	0	0
ASV_258	0	0	0	0	0	0	0	0	0	0	0	0	0	0	0	0	0	0	0	0	0	0	0	0	0	0	0	0	0	0	0	0	0	0	0	0	0	0	0	0	0.0721649	0	0	0	0	0	0	0	0
ASV_217	0	0	0	0	0	0	0	0	0	0	0	0	0	0	0	0	0	0	0	0	0	0	0	0	0	0	0	0	0	0	0	0	0	0	0	0	0	0	0	0	0	0.00653595	0	0	0	0	0	0	0
ASV_261	0	0	0	0	0	0	0	0	0.00629591	0	0	0	0	0	0	0	0	0	0	0	0	0	0	0	0	0	0	0	0	0	0	0	0	0	0	0	0	0	0.0608696	0	0	0	0	0	0	0	0	0	0
ASV_265	0	0	0	0	0	0	0	0	0	0	0	0	0	0	0	0	0	0	0	0	0	0	0	0	0	0	0	0	0	0	0	0	0	0	0	0	0	0	0	0.0609137	0	0	0	0	0	0	0	0	0
ASV_269	0	0	0	0	0	0	0	0	0	0	0	0	0	0	0	0	0	0	0	0	0	0	0	0	0	0	0	0	0	0	0	0	0	0	0	0	0	0	0	0	0	0	0	0.00127592	0	0	0	0	0
ASV_268	0	0	0	0	0	0	0	0	0	0	0	0	0	0	0	0	0	0	0	0	0	0	0	0	0	0	0	0	0	0	0	0	0	0	0	0	0	0	0	0	0	0	0	0.00127592	0	0	0	0	0
ASV_264	0	0	0	0	0	0	0	0	0	0	0	0	0	0	0	0	0	0	0	0	0	0.0165746	0	0	0	0	0	0	0	0	0	0	0	0	0	0	0	0	0	0	0	0	0	0	0	0	0	0	0
ASV_270	0	0	0	0	0	0	0	0	0	0	0	0	0	0	0	0	0	0	0	0	0	0	0	0	0	0	0	0	0	0	0	0	0	0	0	0	0	0	0	0	0	0	0	0.00127592	0	0	0	0	0
ASV_266	0	0	0	0	0	0	0	0	0	0	0	0	0	0	0	0	0	0	0	0	0	0	0	0	0	0	0	0	0	0	0	0	0	0	0	0	0	0	0	0	0.0618557	0	0	0	0	0	0	0	0
ASV_267	0	0	0	0	0	0	0	0	0	0	0	0	0	0	0	0	0	0	0	0	0	0	0	0	0	0	0	0	0	0	0	0	0	0	0	0	0	0	0	0	0	0.00603318	0	0	0	0	0	0	0
ASV_273	0	0	0	0	0	0	0	0	0	0	0	0	0	0	0	0	0	0	0	0	0	0	0	0	0	0	0	0	0	0	0	0	0	0	0	0	0	0	0	0	0	0.00502765	0	0	0	0	0	0	0
ASV_271	0	0	0	0	0	0.0970874	0	0	0	0	0	0	0	0	0	0	0	0	0	0	0	0	0	0	0	0	0	0	0	0	0	0	0	0	0	0	0	0	0	0	0	0	0	0	0	0	0	0	0
ASV_276	0	0	0	0	0	0	0	0	0	0	0	0	0	0	0	0	0	0	0	0	0	0	0	0	0	0	0	0	0	0	0	0	0	0	0.02	0	0	0	0	0	0	0	0	0	0	0	0	0	0
ASV_274	0	0	0	0.00939457	0	0	0	0	0	0	0	0	0	0	0	0	0	0	0	0	0	0	0	0	0	0	0	0	0	0	0	0	0	0	0	0	0	0	0	0	0	0	0	0	0	0	0	0	0
ASV_275	0	0	0	0	0	0	0	0	0	0	0	0	0	0	0	0	0	0	0	0	0	0	0	0	0	0	0	0	0	0	0	0	0	0	0.02	0	0	0	0	0	0	0	0	0	0	0	0	0	0
ASV_278	0	0	0	0	0	0	0	0	0	0	0	0	0	0	0	0	0	0	0	0	0	0	0	0	0	0	0	0	0	0	0	0	0	0	0	0	0	0	0	0	0.0412371	0	0	0	0	0	0	0	0
ASV_277	0	0	0	0	0	0	0	0	0	0	0	0	0	0	0	0	0	0	0	0	0	0	0	0	0	0	0	0	0	0	0	0	0	0	0.0177778	0	0	0	0	0	0	0	0	0	0	0	0	0	0
ASV_279	0	0	0	0	0	0	0	0	0	0	0	0	0	0	0	0	0	0	0	0	0	0	0	0	0	0	0	0	0	0	0	0	0	0	0	0	0	0	0	0	0	0.00402212	0	0	0	0	0	0	0
ASV_280	0	0	0	0	0	0	0	0	0	0	0	0	0	0	0	0	0	0	0	0	0	0	0	0	0	0	0	0	0	0	0	0	0	0	0	0	0	0	0	0	0	0	0	0.000850611	0	0	0	0	0
ASV_284	0	0	0	0	0	0	0	0	0	0	0	0	0	0	0	0	0	0	0	0	0	0	0	0	0	0	0	0	0	0	0	0	0	0	0	0	0	0	0	0	0	0.00351936	0	0	0	0	0	0	0
ASV_282	0	0	0	0	0	0	0	0	0	0	0	0	0	0	0	0	0	0	0	0	0	0	0	0	0	0	0	0	0	0	0	0	0	0	0	0	0	0.0465116	0	0	0	0.00251383	0	0	0	0	0	0	0
ASV_283	0	0	0	0	0	0	0	0	0	0	0	0	0	0	0	0	0	0	0	0	0	0	0	0	0	0	0	0	0	0	0	0	0	0	0	0	0	0	0	0	0.0360825	0	0	0	0	0	0	0	0
ASV_285	0	0	0	0	0	0	0	0.0215054	0	0	0	0	0	0	0	0	0	0	0	0	0	0	0	0	0	0	0	0	0	0	0	0	0	0	0	0	0	0	0	0	0	0	0	0	0	0	0	0	0
ASV_290	0	0	0	0	0	0	0	0	0	0	0	0	0	0	0	0	0	0	0	0	0	0	0	0	0	0	0	0	0	0	0	0	0	0	0	0	0	0	0	0	0	0	0	0	0	0	0	0	0
ASV_289	0	0	0	0	0	0	0	0	0	0	0	0	0	0	0	0	0	0	0	0	0	0	0	0	0	0	0	0	0	0	0	0	0	0	0	0	0	0	0	0	0	0	0	0	0	0	1	0	0
ASV_297	0	0	0	0	0	0	0	0	0	0	0	0	0	0	0	0	0	0	0	0	0	0	0	0	0	0	0	0	0	0	0	0	0	0	0	0	0	0	0	0	0	0	0	0.000531632	0	0	0	0	0
ASV_295	0	0	0	0	0	0	0	0	0	0	0	0	0	0	0	0	0	0	0	0	0	0	0	0	0	0	0	0	0	0	0	0	0	0	0	0	0	0	0	0	0	0.00251383	0	0	0	0	0	0	0
ASV_291	0	0	0	0	0	0	0	0	0	0	0	0	0	0	0	0	0	0	0	0	0	0	0	0	0.384615	0	0	0	0	0	0	0	0	0	0	0	0	0	0	0	0	0	0	0	0	0	0	0	0
ASV_293	0	0	0	0	0	0	0	0	0	0	0	0	0	0	0	0	0	0	0	0	0	0	0	0	0	0	0	0	0	0	0	0	0	0	0	0	0	0	0.0434783	0	0	0	0	0	0	0	0	0	0
ASV_296	0	0	0	0	0	0	0	0	0	0	0	0	0	0	0	0	0	0	0	0	0	0	0	0	0	0	0	0	0	0	0	0	0	0	0	0	0	0	0	0	0	0	0	0.000531632	0	0	0	0	0
ASV_301	0	0	0	0	0	0	0	0	0	0	0	0	0	0	0	0	0	0	0	0	0	0	0	0	0	0	0	0	0	0	0	0	0	0	0	0	0	0	0.0347826	0	0	0	0	0	0	0	0	0	0
ASV_302	0	0	0	0	0	0	0	0	0	0	0	0	0	0	0	0	0	0	0	0	0	0	0	0	0	0	0	0	0	0	0	0	0	0	0	0	0	0	0	0	0	0.00201106	0	0	0	0	0	0	0
ASV_303	0	0	0	0	0	0	0	0	0	0	0	0	0	0	0	0	0	0	0	0	0	0	0	0	0	0	0	0	0	0	0	0	0	0	0	0	0	0	0	0	0	0	0	0.000425306	0	0	0	0	0
ASV_32	0	0	0.00109951	0	0	0	0	0	0	0	0	0	0	0	0	0	0	0	0	0	0	0	0	0	0	0	0	0	0	0	0	0	0	0	0	0	0	0	0	0	0	0	0	0	0	0	0	0	0
ASV_298	0	0	0	0	0	0	0	0	0	0	0	0	0	0	0	0	0	0	0.00921659	0	0	0	0	0	0	0	0	0	0	0	0	0	0	0	0	0	0	0	0	0	0	0	0	0	0	0	0	0	0
ASV_299	0	0	0	0	0	0	0	0	0	0	0	0	0	0	0	0	0	0	0	0	0	0	0	0.0183486	0	0	0	0	0	0	0	0	0	0	0	0	0	0	0	0	0	0	0	0	0	0	0	0	0
ASV_304	0	0	0	0	0	0	0	0	0	0	0	0	0	0	0	0	0	0	0	0	0	0	0	0	0	0	0	0	0	0	0	0	0	0	0	0	0	0	0	0	0	0	0	0	0	0	0	0	1
ASV_308	0	0	0	0	0	0	0	0	0	0	0	0	0	0	0	0	0	0	0	0	0	0	0	0	0	0	0	0	0	0	0	0	0	0	0	0	0	0	0	0	0	0	0	0.000318979	0	0	0	0	0
ASV_307	0	0	0	0	0	0	0	0	0	0	0	0	0	0	0	0	0	0	0	0	0	0	0	0	0	0	0	0	0	0	0	0	0	0	0	0	0	0	0	0	0.0154639	0	0	0	0	0	0	0	0
ASV_305	0	0	0	0	0	0	0	0	0	0	0	0	0	0	0	0	0.000250941	0	0	0	0	0	0	0	0	0	0	0	0	0	0	0	0	0	0	0	0	0	0	0	0	0	0	0	0	0	0	0	0
ASV_306	0	0	0	0	0	0	0	0	0	0	0	0	0	0	0	0	0.000250941	0	0	0	0	0	0	0	0	0	0	0	0	0	0	0	0	0	0	0	0	0	0	0	0	0	0	0	0	0	0	0	0
ASV_314	0	0	0	0	0	0	0	0	0	0	0	0	0	0	0	0	0	0	0	0	0	0	0	0	0	0	0	0	0	0	0	0	0	0	0	0	0	0	0	0	0	0	0	0	0	0	0	0	0
ASV_309	0	0	0	0	0	0	0	0	0	0	0	0	0	0	0.021978	0	0	0	0	0	0	0	0	0	0	0	0	0	0	0	0	0	0	0	0	0	0	0	0	0	0	0	0	0	0	0	0	0	0
ASV_312	0	0	0	0	0	0	0	0	0	0	0	0	0	0	0	0	0	0	0	0	0	0	0	0	0	0	0	0	0	0	0	0	0	0	0	0	0	0	0	0.0101523	0	0	0	0	0	0	0	0	0
ASV_313	0	0	0	0	0	0	0	0	0	0	0	0	0	0	0	0	0	0	0	0	0	0	0	0	0	0	0	0	0	0	0	0	0	0	0	0	0	0	0	0	0	0	0	0	1	0	0	0	0
# Total (%)	1	1	1	1	1	1	1	1	1	1	1	1	1	1	1	1	1	1	1	1	1	1	1	1	1	1	1	1	1	1	1	1	1	1	1	1	1	1	1	1	1	1	1	1	1	1	1	1	1
[truncated: 11 more columns]
